# Supplementary material for: APPEAL‐2: A pan‐European qualitative study to explore the burden of peanut‐allergic children, teenagers and their caregivers
Source: Clin Exp Allergy. 2020 Sep 15;50(11):1238–48. doi: 10.1111/cea.13719 (PMC7780296; doi:10.1111/cea.13719)
Supplement: Supplementary file 2 [file CEA-50-1238-s002.zip]

Archive with 201 entries (180 files):
- index.html
- __MACOSX/
- __MACOSX/._index.html
- css/
- css/ProximaNova-Bold.otf
- __MACOSX/css/
- __MACOSX/css/._ProximaNova-Bold.otf
- css/MinionPro-Regular.otf
- __MACOSX/css/._MinionPro-Regular.otf
- css/style.css
- __MACOSX/css/._style.css
- css/ProximaNova-Regular.otf
- __MACOSX/css/._ProximaNova-Regular.otf
- css/Proxima Nova Bold.woff
- __MACOSX/css/._Proxima Nova Bold.woff
- __MACOSX/._css
- js/
- js/lottie_svg.min.js
- __MACOSX/js/
- __MACOSX/js/._lottie_svg.min.js
- js/jquery.idle.js
- __MACOSX/js/._jquery.idle.js
- js/rotation.js
- __MACOSX/js/._rotation.js
- js/siema.min.js
- __MACOSX/js/._siema.min.js
- js/jquery-2.1.4.min.js
- __MACOSX/js/._jquery-2.1.4.min.js
- js/app.js
- __MACOSX/js/._app.js
- __MACOSX/._js
- img/
- img/circle2-on.png
- __MACOSX/img/
- __MACOSX/img/._circle2-on.png
- img/plus.png
- __MACOSX/img/._plus.png
- img/.DS_Store
- __MACOSX/img/._.DS_Store
- img/arrow-right.png
- __MACOSX/img/._arrow-right.png
- img/study.png
- __MACOSX/img/._study.png
- img/video_bg.png
- __MACOSX/img/._video_bg.png
- img/circle4-on.png
- __MACOSX/img/._circle4-on.png
- img/home.png
- __MACOSX/img/._home.png
- img/arrow.png
- __MACOSX/img/._arrow.png
- img/white_mask.png
- __MACOSX/img/._white_mask.png
- img/footer-message.png
- __MACOSX/img/._footer-message.png
- img/btn-off.png
- __MACOSX/img/._btn-off.png
- img/msg4.png
- __MACOSX/img/._msg4.png
- img/Green Arrow.png
- __MACOSX/img/._Green Arrow.png
- img/circle3-on.png
- __MACOSX/img/._circle3-on.png
- img/arrow-left.png
- __MACOSX/img/._arrow-left.png
- img/msg3.png
- __MACOSX/img/._msg3.png
- img/msg2.png
- __MACOSX/img/._msg2.png
- img/circle1-on.png
- __MACOSX/img/._circle1-on.png
- img/bottom-strip.png
- __MACOSX/img/._bottom-strip.png
- img/msg1.png
- __MACOSX/img/._msg1.png
- img/right-card-speech.png
- __MACOSX/img/._right-card-speech.png
- img/btn-on.png
- __MACOSX/img/._btn-on.png
- img/card-content/
- img/card-content/.DS_Store
- __MACOSX/img/card-content/
- __MACOSX/img/card-content/._.DS_Store
- img/card-content/teen/
- img/card-content/teen/teen4.png
- __MACOSX/img/card-content/teen/
- __MACOSX/img/card-content/teen/._teen4.png
- img/card-content/teen/teen1-1.png
- __MACOSX/img/card-content/teen/._teen1-1.png
- img/card-content/teen/teen3-2.png
- __MACOSX/img/card-content/teen/._teen3-2.png
- img/card-content/teen/teen1-2.png
- __MACOSX/img/card-content/teen/._teen1-2.png
- img/card-content/teen/teen1-3.png
- __MACOSX/img/card-content/teen/._teen1-3.png
- img/card-content/teen/teen3-1.png
- __MACOSX/img/card-content/teen/._teen3-1.png
- img/card-content/teen/teen2-1.png
- __MACOSX/img/card-content/teen/._teen2-1.png
- img/card-content/teen/teen2-3.png
- __MACOSX/img/card-content/teen/._teen2-3.png
- img/card-content/teen/teen2-2.png
- __MACOSX/img/card-content/teen/._teen2-2.png
- __MACOSX/img/card-content/._teen
- img/card-content/adults/
- img/card-content/adults/adult2-3.png
- __MACOSX/img/card-content/adults/
- __MACOSX/img/card-content/adults/._adult2-3.png
- img/card-content/adults/.DS_Store
- __MACOSX/img/card-content/adults/._.DS_Store
- img/card-content/adults/adult2-2.png
- __MACOSX/img/card-content/adults/._adult2-2.png
- img/card-content/adults/adult2-1.png
- __MACOSX/img/card-content/adults/._adult2-1.png
- img/card-content/adults/adult1-2.png
- __MACOSX/img/card-content/adults/._adult1-2.png
- img/card-content/adults/adult3-1.png
- __MACOSX/img/card-content/adults/._adult3-1.png
- img/card-content/adults/adult1-3.png
- __MACOSX/img/card-content/adults/._adult1-3.png
- img/card-content/adults/adult1-1.png
- __MACOSX/img/card-content/adults/._adult1-1.png
- img/card-content/adults/adult4.png
- __MACOSX/img/card-content/adults/._adult4.png
- img/card-content/adults/adult3-2.png
- __MACOSX/img/card-content/adults/._adult3-2.png
- __MACOSX/img/card-content/._adults
- img/card-content/caregivers/
- img/card-content/caregivers/care2-3.png
- __MACOSX/img/card-content/caregivers/
- __MACOSX/img/card-content/caregivers/._care2-3.png
- img/card-content/caregivers/care2-2.png
- __MACOSX/img/card-content/caregivers/._care2-2.png
- img/card-content/caregivers/care4.png
- __MACOSX/img/card-content/caregivers/._care4.png
- img/card-content/caregivers/care2-1.png
- __MACOSX/img/card-content/caregivers/._care2-1.png
- img/card-content/caregivers/care2-4.png
- __MACOSX/img/card-content/caregivers/._care2-4.png
- img/card-content/caregivers/care1-2.png
- __MACOSX/img/card-content/caregivers/._care1-2.png
- img/card-content/caregivers/care3-1.png
- __MACOSX/img/card-content/caregivers/._care3-1.png
- img/card-content/caregivers/care1-3.png
- __MACOSX/img/card-content/caregivers/._care1-3.png
- img/card-content/caregivers/care1-1.png
- __MACOSX/img/card-content/caregivers/._care1-1.png
- img/card-content/caregivers/care3-2.png
- __MACOSX/img/card-content/caregivers/._care3-2.png
- __MACOSX/img/card-content/._caregivers
- img/card-content/children/
- img/card-content/children/child1-1.png
- __MACOSX/img/card-content/children/
- __MACOSX/img/card-content/children/._child1-1.png
- img/card-content/children/child3-2.png
- __MACOSX/img/card-content/children/._child3-2.png
- img/card-content/children/child1-2.png
- __MACOSX/img/card-content/children/._child1-2.png
- img/card-content/children/child1-3.png
- __MACOSX/img/card-content/children/._child1-3.png
- img/card-content/children/child3-1.png
- __MACOSX/img/card-content/children/._child3-1.png
- img/card-content/children/child2-1.png
- __MACOSX/img/card-content/children/._child2-1.png
- img/card-content/children/child2-3.png
- __MACOSX/img/card-content/children/._child2-3.png
- img/card-content/children/child2-2.png
- __MACOSX/img/card-content/children/._child2-2.png
- img/card-content/children/child4.png
- __MACOSX/img/card-content/children/._child4.png
- __MACOSX/img/card-content/._children
- __MACOSX/img/._card-content
- img/circles-off.png
- __MACOSX/img/._circles-off.png
- img/left-card.png
- __MACOSX/img/._left-card.png
- img/right-card.png
- __MACOSX/img/._right-card.png
- __MACOSX/._img
- videos/
- videos/bg.mp4
- __MACOSX/videos/
- __MACOSX/videos/._bg.mp4
- videos/toast4.mp4
- __MACOSX/videos/._toast4.mp4
- videos/toast3.mp4
- __MACOSX/videos/._toast3.mp4
- videos/toast2.mp4
- __MACOSX/videos/._toast2.mp4
- videos/toast1.mp4
- __MACOSX/videos/._toast1.mp4
- __MACOSX/._videos
- fonts/
- fonts/ProximaNova-Bold.otf
- __MACOSX/fonts/
- __MACOSX/fonts/._ProximaNova-Bold.otf
- fonts/MinionPro-Regular.otf
- __MACOSX/fonts/._MinionPro-Regular.otf
- fonts/ProximaNova-Regular.otf
- __MACOSX/fonts/._ProximaNova-Regular.otf
- __MACOSX/._fonts
