# Supplementary material for: APPEAL‐2: A pan‐European qualitative study to explore the burden of peanut‐allergic children, teenagers and their caregivers
Source: Clin Exp Allergy. 2020 Sep 15;50(11):1238–48. doi: 10.1111/cea.13719 (PMC7780296; doi:10.1111/cea.13719)
Supplement: Supplementary file 2 [file CEA-50-1238-s002.zip › css/style.css]

html, body
{
	margin: 0;
	padding: 0;
	overflow: hidden;
}

* {
    -webkit-tap-highlight-color: rgba(0, 0, 0, 0);  
} 

* {
    -webkit-touch-callout:none;
    -webkit-user-select:none;
    -moz-user-select:none;
    -ms-user-select:none;
    user-select:none;
}

@font-face 
{
    font-family: 'ProximaNova-Bold';
    src: url("ProximaNova-Bold.otf");
}

.btn
{
	position: absolute;
	/*background-color: rgba(255, 0, 0, 0.25);*/
}

.plus
{
	width: 60px;
	height: 60px;
	background-image: url('../img/plus.png');
	background-size: 60px 60px;
	position: absolute;
}

#plus1
{
	left: 198px;
	top: 652px;
}
#plus2
{
	left: 575px;
    top: 122px;
}

#plus3
{
	left: 1382px;
    top: 173px;
}

#plus4
{
	left: 1642px;
    top: 633px;
}

.pulse {
  animation: pulse 8s infinite;
  animation-direction: alternate;
  -webkit-animation-name: pulse;
  animation-name: pulse;
}

@-webkit-keyframes pulse {
  0% {
    -webkit-transform: scale(1);
  }
  43% {
    -webkit-transform: scale(1);
  }
  50% {
    -webkit-transform: scale(1.2);
  }
  57% {
  	-webkit-transform: scale(1);
  }
  100% {
    -webkit-transform: scale(1);
  }
}

@keyframes pulse {
  0% {
    transform: scale(1);
  }
  40% {
    transform: scale(1);
  }
  50% {
    transform: scale(1.2);
  }
  60% {
  	transform: scale(1);
  }
  100% {
    transform: scale(1);
  }
}

.closeMsgBtn
{
	width: 100px;
	height: 100px;
	left: 670px;
    top: 550px;
}

.button
{
	width: 430px;
	height: 50px;
	background-image: url('../img/btn-off.png');

	-webkit-transition: all 0.45s linear;
    -moz-transition: all 0.45s linear;
    -o-transition: all 0.45s linear;
    transition: all 0.45s linear;
}

.button.active
{
	width: 430px;
	height: 50px;
	background-image: url('../img/btn-on.png');

	-webkit-transition: all 0.35s linear;
    -moz-transition: all 0.35s linear;
    -o-transition: all 0.35s linear;
    transition: all 0.35s linear;
}

.button p
{
	color: white;
	font-size: 34px;
	font-family: 'ProximaNova-Bold';
	width: 100%;
	text-align: center;
	position: absolute;
    top: -25px;
}

.modal
{
	background-color: rgba(0, 0, 0, 0.6);
	width: 100%;
	height: 100%;
	position: absolute;
	top: 0px;
	left: 0px;
	display: none;
}

#home
{
	position: absolute;
	top: 0px;
	left: 0px;
	width: 1920px;
	height: 900px;
	background-image: url('../img/home.png');
}

#popupBtn1
{
	width: 100px;
	height: 100px;
	top: 102px;
    left: 553px;
}

#popupBtn2
{
	width: 100px;
	height: 100px;
	top: 152px;
    left: 1363px;
}

#popupBtn3
{
	width: 100px;
	height: 100px;
	top: 630px;
    left: 180px;
}

#popupBtn4
{
	width: 100px;
	height: 100px;
	top: 618px;
    left: 1620px;
}

#study_design_modal
{
	width: 1920px;
	height: 866px;
	background-image: url('../img/study.png');
}

#closeStudyBtn
{
	position: absolute;
	top: 120px;
	left: 1100px;
	width: 100px;
	height: 100px;
}

#mainContainer
{
	position: absolute;
	top: 0px;
	left: 0px;
	width: 1920px;
	height: 1080px;
}

#bottomStrip
{
	width: 1920px;
	height: 219px;
	background-image: url('../img/bottom-strip.png');
	position: absolute;
	bottom: 0px;
}

#footerMessage
{
	width: 1920px;
	height: 219px;
	background-image: url('../img/footer-message.png');
	position: absolute;
	bottom: 0px;
}

#homeButton
{
	width: 290px;
    height: 155px;
    bottom: 30px;
    left: 810px;
}

#btn_studydesign
{
	position: absolute;
	left: 747px;
	top: 778px;
}


#btn_children
{
	position: absolute;
	left: 297px;
	top: 49px;
}

#btn_teenagers
{
	position: absolute;
	left: 297px;
	top: 120px;
}

#btn_adults
{
	position: absolute;
	left: 1180px;
    top: 49px;
}

#btn_caregivers
{
	position: absolute;
	left: 1180px;
    top: 120px;
}

.msgModal
{
	height: 866px;
}

#msg1_modal
{
	background-image: url('../img/msg1.png');
}

#msg2_modal
{
	background-image: url('../img/msg2.png');
}

#msg3_modal
{
	background-image: url('../img/msg3.png');
}

#msg4_modal
{
	background-image: url('../img/msg4.png');
}

#content_cards
{
	position: absolute;
	top: 0px;
	left: 0px;
	width: 1920px;
	height: 866px;
	display: none;
}

#videoBg
{
	position: absolute;
	top: 0px;
	left: 0px;
	width: 1920px;
	height: 866px;
	background-image: url('../img/video_bg.png');
}

#content_cards_mask
{
	position: absolute;
	top: 0px;
	left: 0px;
	background-image: url('../img/white_mask.png');
	width: 1920px;
	height: 866px;
	opacity: 0.8;
}

#toast_video
{
	position: absolute;
	top: 0px;
	left: 0px;
}

#circles_off
{
	position: absolute;
	top: 101px;
    left: 524px;
	width: 816px;
	height: 751px;
	background-image: url('../img/circles-off.png');
}

#circle_on
{
	position: absolute;
	top: 101px;
    left: 524px;
	width: 816px;
	height: 751px;
}

.circle1
{
	background-image: url('../img/circle1-on.png');
	-webkit-transition: all 0.35s linear;
    -moz-transition: all 0.35s linear;
    -o-transition: all 0.35s linear;
    transition: all 0.35s linear;
}
.circle2
{
	background-image: url('../img/circle2-on.png');
	-webkit-transition: all 0.35s linear;
    -moz-transition: all 0.35s linear;
    -o-transition: all 0.35s linear;
    transition: all 0.35s linear;
}
.circle3
{
	background-image: url('../img/circle3-on.png');
	-webkit-transition: all 0.35s linear;
    -moz-transition: all 0.35s linear;
    -o-transition: all 0.35s linear;
    transition: all 0.35s linear;
}
.circle4
{
	background-image: url('../img/circle4-on.png');
	-webkit-transition: all 0.35s linear;
    -moz-transition: all 0.35s linear;
    -o-transition: all 0.35s linear;
    transition: all 0.35s linear;
}

#circle1Btn
{
	width: 230px;
    height: 240px;
    left: 547px;
    top: 108px;
}

#circle2Btn
{
	width: 230px;
    height: 240px;
    left: 1092px;
    top: 108px;
}

#circle3Btn
{
	width: 230px;
    height: 240px;
    left: 547px;
    top: 628px;
}

#circle4Btn
{
	width: 230px;
    height: 240px;
    left: 1092px;
    top: 628px;
}

#arrow
{
	position: absolute;
	top: 156px;
    left: 611px;
	width: 650px;
	height: 650px;
	background-image: url('../img/arrow.png');
	transform: scale(1.01, 1.01);
}


.card
{
	position: absolute;
	width: 500px;
	height: 304px;
	-webkit-transition: all 0.25s ease-out;
    -moz-transition: all 0.25s ease-out;
    -o-transition: all 0.25s ease-out;
    transition: all 0.25s ease-out;

    overflow: hidden;
}

.leftCard
{
	background-image: url('../img/left-card.png');
	right: 0px;
	background-position: right;
}

.rightCard
{
	background-image: url('../img/right-card.png');
	left: 0px;
	background-position: left;
}

.rightCardSpeech
{
	position: absolute;
	background-image: url('../img/right-card-speech.png');
	right: 0px;
	top: 0px;
	width: 500px;
	height: 304px;
	background-position: left;
	overflow: hidden;
}

.cardWrapper
{
	position: absolute;
	width: 500px;
	height: 304px;
	overflow: hidden;
}

.inactiveCard
{
	width: 0px;
}

#card1
{
	top: 178px;
    left: 42px;
}

#card2
{
	top: 178px;
    left: 1324px;
}

#card3
{
	top: 502px;
    left: 1324px;
}

#card4
{
	top: 502px;
    left: 42px;
}

.carouselIndicators
{
	width: 500px;
	position: absolute;
	bottom: 12px;
	text-align: center;
}

.leftCard .carouselIndicators
{
	left: 0px;
}

.rightCard .carouselIndicators
{
	right: 0px;
}

.rightCardSpeech .carouselIndicators
{
	right: 0px;
}

.siema1
{
	width: 386px;
	height: 225px;
	position: relative;
	top: 16px;
	left: 65px;
	overflow: hidden;
}
.siema4
{
	width: 386px;
	height: 225px;
	position: relative;
	top: 23px;
	left: 70px;
	overflow: hidden;
}
.siema2
{
	width: 386px;
	height: 225px;
	position: absolute;
	top: 18px;
	right: 52px;
	overflow: hidden;
}
.siema3
{
	width: 386px;
	height: 225px;
	position: absolute;
	top: 23px;
	right: 52px;
	overflow: hidden;
}

.carouselIndicator
{
	width: 62px;
	height: 24px;
	border: 1px solid white;
	margin-left: 5px;
	margin-right: 5px;
	display: inline-block;
}

.carouselIndicator.active
{
	background-color: white;
	-webkit-transition: all 0.25s linear;
    -moz-transition: all 0.25s linear;
    -o-transition: all 0.25s linear;
    transition: all 0.25s linear;
}

.carouselIndicator p
{
	width: 100%;
	font-size: 20px;
	font-family: 'ProximaNova-Bold';
	color: white;
	position: relative;
	top: -19px;
}

.carouselIndicator.active p
{
	color: #009fac;
	-webkit-transition: all 0.25s linear;
    -moz-transition: all 0.25s linear;
    -o-transition: all 0.25s linear;
    transition: all 0.25s linear;
}

.navArrow
{
	width: 26px;
	height: 50px;
	position: absolute;
}

.navLeft
{
	top: 110px;
	background-image: url('../img/arrow-left.png');
}

.navRight
{
	top: 110px;
	background-image: url('../img/arrow-right.png');
}

.leftCard .navLeft
{	
	left: 30px;   
}

.leftCard .navRight
{
	left: 450px;	
}

.rightCard .navLeft
{	
	right: 450px;   
}

.rightCard .navRight
{
	right: 30px;	
}

.rightCardSpeech .navLeft
{	
	right: 450px;   
}

.rightCardSpeech .navRight
{
	right: 30px;	
}
