# Supplementary material for: APPEAL‐2: A pan‐European qualitative study to explore the burden of peanut‐allergic children, teenagers and their caregivers
Source: Clin Exp Allergy. 2020 Sep 15;50(11):1238–48. doi: 10.1111/cea.13719 (PMC7780296; doi:10.1111/cea.13719)
Supplement: Supplementary file 2 [file CEA-50-1238-s002.zip › js/lottie_svg.min.js]

var a,b;"undefined"!=typeof navigator&&(a=window||{},b=function(window){"use strict";var svgNS="http://www.w3.org/2000/svg",locationHref="",initialDefaultFrame=-999999,subframeEnabled=!0,expressionsPlugin,isSafari=/^((?!chrome|android).)*safari/i.test(navigator.userAgent),cachedColors={},bm_rounder=Math.round,bm_rnd,bm_pow=Math.pow,bm_sqrt=Math.sqrt,bm_abs=Math.abs,bm_floor=Math.floor,bm_max=Math.max,bm_min=Math.min,blitter=10,BMMath={};function ProjectInterface(){return{}}!function(){var t,e=["abs","acos","acosh","asin","asinh","atan","atanh","atan2","ceil","cbrt","expm1","clz32","cos","cosh","exp","floor","fround","hypot","imul","log","log1p","log2","log10","max","min","pow","random","round","sign","sin","sinh","sqrt","tan","tanh","trunc","E","LN10","LN2","LOG10E","LOG2E","PI","SQRT1_2","SQRT2"],r=e.length;for(t=0;t<r;t+=1)BMMath[e[t]]=Math[e[t]]}(),BMMath.random=Math.random,BMMath.abs=function(t){if("object"===typeof t&&t.length){var e,r=createSizedArray(t.length),i=t.length;for(e=0;e<i;e+=1)r[e]=Math.abs(t[e]);return r}return Math.abs(t)};var defaultCurveSegments=150,degToRads=Math.PI/180,roundCorner=.5519;function roundValues(t){bm_rnd=t?Math.round:function(t){return t}}function styleDiv(t){t.style.position="absolute",t.style.top=0,t.style.left=0,t.style.display="block",t.style.transformOrigin=t.style.webkitTransformOrigin="0 0",t.style.backfaceVisibility=t.style.webkitBackfaceVisibility="visible",t.style.transformStyle=t.style.webkitTransformStyle=t.style.mozTransformStyle="preserve-3d"}function BMEnterFrameEvent(t,e,r,i){this.type=t,this.currentTime=e,this.totalTime=r,this.direction=i<0?-1:1}function BMCompleteEvent(t,e){this.type=t,this.direction=e<0?-1:1}function BMCompleteLoopEvent(t,e,r,i){this.type=t,this.currentLoop=r,this.totalLoops=e,this.direction=i<0?-1:1}function BMSegmentStartEvent(t,e,r){this.type=t,this.firstFrame=e,this.totalFrames=r}function BMDestroyEvent(t,e){this.type=t,this.target=e}roundValues(!1);var createElementID=(D=0,function(){return"__lottie_element_"+ ++D}),D;function HSVtoRGB(t,e,r){var i,s,a,n,o,h,p,l;switch(h=r*(1-e),p=r*(1-(o=6*t-(n=Math.floor(6*t)))*e),l=r*(1-(1-o)*e),n%6){case 0:i=r,s=l,a=h;break;case 1:i=p,s=r,a=h;break;case 2:i=h,s=r,a=l;break;case 3:i=h,s=p,a=r;break;case 4:i=l,s=h,a=r;break;case 5:i=r,s=h,a=p}return[i,s,a]}function RGBtoHSV(t,e,r){var i,s=Math.max(t,e,r),a=Math.min(t,e,r),n=s-a,o=0===s?0:n/s,h=s/255;switch(s){case a:i=0;break;case t:i=e-r+n*(e<r?6:0),i/=6*n;break;case e:i=r-t+2*n,i/=6*n;break;case r:i=t-e+4*n,i/=6*n}return[i,o,h]}function addSaturationToRGB(t,e){var r=RGBtoHSV(255*t[0],255*t[1],255*t[2]);return r[1]+=e,1<r[1]?r[1]=1:r[1]<=0&&(r[1]=0),HSVtoRGB(r[0],r[1],r[2])}function addBrightnessToRGB(t,e){var r=RGBtoHSV(255*t[0],255*t[1],255*t[2]);return r[2]+=e,1<r[2]?r[2]=1:r[2]<0&&(r[2]=0),HSVtoRGB(r[0],r[1],r[2])}function addHueToRGB(t,e){var r=RGBtoHSV(255*t[0],255*t[1],255*t[2]);return r[0]+=e/360,1<r[0]?r[0]-=1:r[0]<0&&(r[0]+=1),HSVtoRGB(r[0],r[1],r[2])}var rgbToHex=function(){var t,e,i=[];for(t=0;t<256;t+=1)e=t.toString(16),i[t]=1==e.length?"0"+e:e;return function(t,e,r){return t<0&&(t=0),e<0&&(e=0),r<0&&(r=0),"#"+i[t]+i[e]+i[r]}}();function BaseEvent(){}BaseEvent.prototype={triggerEvent:function(t,e){if(this._cbs[t])for(var r=this._cbs[t].length,i=0;i<r;i++)this._cbs[t][i](e)},addEventListener:function(t,e){return this._cbs[t]||(this._cbs[t]=[]),this._cbs[t].push(e),function(){this.removeEventListener(t,e)}.bind(this)},removeEventListener:function(t,e){if(e){if(this._cbs[t]){for(var r=0,i=this._cbs[t].length;r<i;)this._cbs[t][r]===e&&(this._cbs[t].splice(r,1),r-=1,i-=1),r+=1;this._cbs[t].length||(this._cbs[t]=null)}}else this._cbs[t]=null}};var createTypedArray="function"==typeof Uint8ClampedArray&&"function"==typeof Float32Array?function(t,e){return"float32"===t?new Float32Array(e):"int16"===t?new Int16Array(e):"uint8c"===t?new Uint8ClampedArray(e):void 0}:function(t,e){var r,i=0,s=[];switch(t){case"int16":case"uint8c":r=1;break;default:r=1.1}for(i=0;i<e;i+=1)s.push(r);return s};function createSizedArray(t){return Array.apply(null,{length:t})}function createNS(t){return document.createElementNS(svgNS,t)}function createTag(t){return document.createElement(t)}function DynamicPropertyContainer(){}DynamicPropertyContainer.prototype={addDynamicProperty:function(t){-1===this.dynamicProperties.indexOf(t)&&(this.dynamicProperties.push(t),this.container.addDynamicProperty(this),this._isAnimated=!0)},iterateDynamicProperties:function(){this._mdf=!1;var t,e=this.dynamicProperties.length;for(t=0;t<e;t+=1)this.dynamicProperties[t].getValue(),this.dynamicProperties[t]._mdf&&(this._mdf=!0)},initDynamicPropertyContainer:function(t){this.container=t,this.dynamicProperties=[],this._mdf=!1,this._isAnimated=!1}};var getBlendMode=(Ma={1:"multiply",2:"screen",3:"overlay",4:"darken",5:"lighten",6:"color-dodge",7:"color-burn",8:"hard-light",9:"soft-light",10:"difference",11:"exclusion",12:"hue",13:"saturation",14:"color",15:"luminosity"},function(t){return Ma[t]||""}),Ma,Matrix=function(){var s=Math.cos,a=Math.sin,n=Math.tan,i=Math.round;function t(){return this.props[0]=1,this.props[1]=0,this.props[2]=0,this.props[3]=0,this.props[4]=0,this.props[5]=1,this.props[6]=0,this.props[7]=0,this.props[8]=0,this.props[9]=0,this.props[10]=1,this.props[11]=0,this.props[12]=0,this.props[13]=0,this.props[14]=0,this.props[15]=1,this}function e(t){if(0===t)return this;var e=s(t),r=a(t);return this._t(e,-r,0,0,r,e,0,0,0,0,1,0,0,0,0,1)}function r(t){if(0===t)return this;var e=s(t),r=a(t);return this._t(1,0,0,0,0,e,-r,0,0,r,e,0,0,0,0,1)}function o(t){if(0===t)return this;var e=s(t),r=a(t);return this._t(e,0,r,0,0,1,0,0,-r,0,e,0,0,0,0,1)}function h(t){if(0===t)return this;var e=s(t),r=a(t);return this._t(e,-r,0,0,r,e,0,0,0,0,1,0,0,0,0,1)}function p(t,e){return this._t(1,e,t,1,0,0)}function l(t,e){return this.shear(n(t),n(e))}function f(t,e){var r=s(e),i=a(e);return this._t(r,i,0,0,-i,r,0,0,0,0,1,0,0,0,0,1)._t(1,0,0,0,n(t),1,0,0,0,0,1,0,0,0,0,1)._t(r,-i,0,0,i,r,0,0,0,0,1,0,0,0,0,1)}function m(t,e,r){return r||0===r||(r=1),1===t&&1===e&&1===r?this:this._t(t,0,0,0,0,e,0,0,0,0,r,0,0,0,0,1)}function c(t,e,r,i,s,a,n,o,h,p,l,f,m,c,d,u){return this.props[0]=t,this.props[1]=e,this.props[2]=r,this.props[3]=i,this.props[4]=s,this.props[5]=a,this.props[6]=n,this.props[7]=o,this.props[8]=h,this.props[9]=p,this.props[10]=l,this.props[11]=f,this.props[12]=m,this.props[13]=c,this.props[14]=d,this.props[15]=u,this}function d(t,e,r){return r=r||0,0!==t||0!==e||0!==r?this._t(1,0,0,0,0,1,0,0,0,0,1,0,t,e,r,1):this}function u(t,e,r,i,s,a,n,o,h,p,l,f,m,c,d,u){var y=this.props;if(1===t&&0===e&&0===r&&0===i&&0===s&&1===a&&0===n&&0===o&&0===h&&0===p&&1===l&&0===f)return y[12]=y[12]*t+y[15]*m,y[13]=y[13]*a+y[15]*c,y[14]=y[14]*l+y[15]*d,y[15]=y[15]*u,this._identityCalculated=!1,this;var g=y[0],v=y[1],b=y[2],P=y[3],_=y[4],A=y[5],S=y[6],x=y[7],E=y[8],k=y[9],T=y[10],M=y[11],D=y[12],F=y[13],I=y[14],C=y[15];return y[0]=g*t+v*s+b*h+P*m,y[1]=g*e+v*a+b*p+P*c,y[2]=g*r+v*n+b*l+P*d,y[3]=g*i+v*o+b*f+P*u,y[4]=_*t+A*s+S*h+x*m,y[5]=_*e+A*a+S*p+x*c,y[6]=_*r+A*n+S*l+x*d,y[7]=_*i+A*o+S*f+x*u,y[8]=E*t+k*s+T*h+M*m,y[9]=E*e+k*a+T*p+M*c,y[10]=E*r+k*n+T*l+M*d,y[11]=E*i+k*o+T*f+M*u,y[12]=D*t+F*s+I*h+C*m,y[13]=D*e+F*a+I*p+C*c,y[14]=D*r+F*n+I*l+C*d,y[15]=D*i+F*o+I*f+C*u,this._identityCalculated=!1,this}function y(){return this._identityCalculated||(this._identity=!(1!==this.props[0]||0!==this.props[1]||0!==this.props[2]||0!==this.props[3]||0!==this.props[4]||1!==this.props[5]||0!==this.props[6]||0!==this.props[7]||0!==this.props[8]||0!==this.props[9]||1!==this.props[10]||0!==this.props[11]||0!==this.props[12]||0!==this.props[13]||0!==this.props[14]||1!==this.props[15]),this._identityCalculated=!0),this._identity}function g(t){for(var e=0;e<16;){if(t.props[e]!==this.props[e])return!1;e+=1}return!0}function v(t){var e;for(e=0;e<16;e+=1)t.props[e]=this.props[e]}function b(t){var e;for(e=0;e<16;e+=1)this.props[e]=t[e]}function P(t,e,r){return{x:t*this.props[0]+e*this.props[4]+r*this.props[8]+this.props[12],y:t*this.props[1]+e*this.props[5]+r*this.props[9]+this.props[13],z:t*this.props[2]+e*this.props[6]+r*this.props[10]+this.props[14]}}function _(t,e,r){return t*this.props[0]+e*this.props[4]+r*this.props[8]+this.props[12]}function A(t,e,r){return t*this.props[1]+e*this.props[5]+r*this.props[9]+this.props[13]}function S(t,e,r){return t*this.props[2]+e*this.props[6]+r*this.props[10]+this.props[14]}function x(t){var e=this.props[0]*this.props[5]-this.props[1]*this.props[4],r=this.props[5]/e,i=-this.props[1]/e,s=-this.props[4]/e,a=this.props[0]/e,n=(this.props[4]*this.props[13]-this.props[5]*this.props[12])/e,o=-(this.props[0]*this.props[13]-this.props[1]*this.props[12])/e;return[t[0]*r+t[1]*s+n,t[0]*i+t[1]*a+o,0]}function E(t){var e,r=t.length,i=[];for(e=0;e<r;e+=1)i[e]=x(t[e]);return i}function k(t,e,r){var i=createTypedArray("float32",6);if(this.isIdentity())i[0]=t[0],i[1]=t[1],i[2]=e[0],i[3]=e[1],i[4]=r[0],i[5]=r[1];else{var s=this.props[0],a=this.props[1],n=this.props[4],o=this.props[5],h=this.props[12],p=this.props[13];i[0]=t[0]*s+t[1]*n+h,i[1]=t[0]*a+t[1]*o+p,i[2]=e[0]*s+e[1]*n+h,i[3]=e[0]*a+e[1]*o+p,i[4]=r[0]*s+r[1]*n+h,i[5]=r[0]*a+r[1]*o+p}return i}function T(t,e,r){return this.isIdentity()?[t,e,r]:[t*this.props[0]+e*this.props[4]+r*this.props[8]+this.props[12],t*this.props[1]+e*this.props[5]+r*this.props[9]+this.props[13],t*this.props[2]+e*this.props[6]+r*this.props[10]+this.props[14]]}function M(t,e){if(this.isIdentity())return t+","+e;var r=this.props;return Math.round(100*(t*r[0]+e*r[4]+r[12]))/100+","+Math.round(100*(t*r[1]+e*r[5]+r[13]))/100}function D(){for(var t=0,e=this.props,r="matrix3d(";t<16;)r+=i(1e4*e[t])/1e4,r+=15===t?")":",",t+=1;return r}function F(t){return t<1e-6&&0<t||-1e-6<t&&t<0?i(1e4*t)/1e4:t}function I(){var t=this.props;return"matrix("+F(t[0])+","+F(t[1])+","+F(t[4])+","+F(t[5])+","+F(t[12])+","+F(t[13])+")"}return function(){this.reset=t,this.rotate=e,this.rotateX=r,this.rotateY=o,this.rotateZ=h,this.skew=l,this.skewFromAxis=f,this.shear=p,this.scale=m,this.setTransform=c,this.translate=d,this.transform=u,this.applyToPoint=P,this.applyToX=_,this.applyToY=A,this.applyToZ=S,this.applyToPointArray=T,this.applyToTriplePoints=k,this.applyToPointStringified=M,this.toCSS=D,this.to2dCSS=I,this.clone=v,this.cloneFromProps=b,this.equals=g,this.inversePoints=E,this.inversePoint=x,this._t=this.transform,this.isIdentity=y,this._identity=!0,this._identityCalculated=!1,this.props=createTypedArray("float32",16),this.reset()}}();!function(o,h){var p,l=this,f=256,m=6,c="random",d=h.pow(f,m),u=h.pow(2,52),y=2*u,g=f-1;function v(t){var e,r=t.length,n=this,i=0,s=n.i=n.j=0,a=n.S=[];for(r||(t=[r++]);i<f;)a[i]=i++;for(i=0;i<f;i++)a[i]=a[s=g&s+t[i%r]+(e=a[i])],a[s]=e;n.g=function(t){for(var e,r=0,i=n.i,s=n.j,a=n.S;t--;)e=a[i=g&i+1],r=r*f+a[g&(a[i]=a[s=g&s+e])+(a[s]=e)];return n.i=i,n.j=s,r}}function b(t,e){return e.i=t.i,e.j=t.j,e.S=t.S.slice(),e}function P(t,e){for(var r,i=t+"",s=0;s<i.length;)e[g&s]=g&(r^=19*e[g&s])+i.charCodeAt(s++);return _(e)}function _(t){return String.fromCharCode.apply(0,t)}h["seed"+c]=function(t,e,r){var i=[],s=P(function t(e,r){var i,s=[],a=typeof e;if(r&&"object"==a)for(i in e)try{s.push(t(e[i],r-1))}catch(t){}return s.length?s:"string"==a?e:e+"\0"}((e=!0===e?{entropy:!0}:e||{}).entropy?[t,_(o)]:null===t?function(){try{if(p)return _(p.randomBytes(f));var t=new Uint8Array(f);return(l.crypto||l.msCrypto).getRandomValues(t),_(t)}catch(t){var e=l.navigator,r=e&&e.plugins;return[+new Date,l,r,l.screen,_(o)]}}():t,3),i),a=new v(i),n=function(){for(var t=a.g(m),e=d,r=0;t<u;)t=(t+r)*f,e*=f,r=a.g(1);for(;y<=t;)t/=2,e/=2,r>>>=1;return(t+r)/e};return n.int32=function(){return 0|a.g(4)},n.quick=function(){return a.g(4)/4294967296},n.double=n,P(_(a.S),o),(e.pass||r||function(t,e,r,i){return i&&(i.S&&b(i,a),t.state=function(){return b(a,{})}),r?(h[c]=t,e):t})(n,s,"global"in e?e.global:this==h,e.state)},P(h.random(),o)}([],BMMath);var BezierFactory=function(){var t={getBezierEasing:function(t,e,r,i,s){var a=s||("bez_"+t+"_"+e+"_"+r+"_"+i).replace(/\./g,"p");if(o[a])return o[a];var n=new h([t,e,r,i]);return o[a]=n}},o={};var p=11,l=1/(p-1),e="function"==typeof Float32Array;function i(t,e){return 1-3*e+3*t}function s(t,e){return 3*e-6*t}function a(t){return 3*t}function f(t,e,r){return((i(e,r)*t+s(e,r))*t+a(e))*t}function m(t,e,r){return 3*i(e,r)*t*t+2*s(e,r)*t+a(e)}function h(t){this._p=t,this._mSampleValues=e?new Float32Array(p):new Array(p),this._precomputed=!1,this.get=this.get.bind(this)}return h.prototype={get:function(t){var e=this._p[0],r=this._p[1],i=this._p[2],s=this._p[3];return this._precomputed||this._precompute(),e===r&&i===s?t:0===t?0:1===t?1:f(this._getTForX(t),r,s)},_precompute:function(){var t=this._p[0],e=this._p[1],r=this._p[2],i=this._p[3];this._precomputed=!0,t===e&&r===i||this._calcSampleValues()},_calcSampleValues:function(){for(var t=this._p[0],e=this._p[2],r=0;r<p;++r)this._mSampleValues[r]=f(r*l,t,e)},_getTForX:function(t){for(var e=this._p[0],r=this._p[2],i=this._mSampleValues,s=0,a=1,n=p-1;a!==n&&i[a]<=t;++a)s+=l;var o=s+(t-i[--a])/(i[a+1]-i[a])*l,h=m(o,e,r);return.001<=h?function(t,e,r,i){for(var s=0;s<4;++s){var a=m(e,r,i);if(0===a)return e;e-=(f(e,r,i)-t)/a}return e}(t,o,e,r):0===h?o:function(t,e,r,i,s){for(var a,n,o=0;0<(a=f(n=e+(r-e)/2,i,s)-t)?r=n:e=n,1e-7<Math.abs(a)&&++o<10;);return n}(t,s,s+l,e,r)}},t}();function extendPrototype(t,e){var r,i,s=t.length;for(r=0;r<s;r+=1)for(var a in i=t[r].prototype)i.hasOwnProperty(a)&&(e.prototype[a]=i[a])}function getDescriptor(t,e){return Object.getOwnPropertyDescriptor(t,e)}function createProxyFunction(t){function e(){}return e.prototype=t,e}function bezFunction(){Math;function g(t,e,r,i,s,a){var n=t*i+e*s+r*a-s*i-a*t-r*e;return-.001<n&&n<.001}var l=function(t,e,r,i){var s,a,n,o,h,p,l=defaultCurveSegments,f=0,m=[],c=[],d=bezier_length_pool.newElement();for(n=r.length,s=0;s<l;s+=1){for(h=s/(l-1),a=p=0;a<n;a+=1)o=bm_pow(1-h,3)*t[a]+3*bm_pow(1-h,2)*h*r[a]+3*(1-h)*bm_pow(h,2)*i[a]+bm_pow(h,3)*e[a],m[a]=o,null!==c[a]&&(p+=bm_pow(m[a]-c[a],2)),c[a]=m[a];p&&(f+=p=bm_sqrt(p)),d.percents[s]=h,d.lengths[s]=f}return d.addedLength=f,d};function v(t){this.segmentLength=0,this.points=new Array(t)}function b(t,e){this.partialLength=t,this.point=e}var P,t=(P={},function(t){var e=t.s,r=t.e,i=t.to,s=t.ti,a=(e[0]+"_"+e[1]+"_"+r[0]+"_"+r[1]+"_"+i[0]+"_"+i[1]+"_"+s[0]+"_"+s[1]).replace(/\./g,"p");if(P[a])t.bezierData=P[a];else{var n,o,h,p,l,f,m,c=defaultCurveSegments,d=0,u=null;2===e.length&&(e[0]!=r[0]||e[1]!=r[1])&&g(e[0],e[1],r[0],r[1],e[0]+i[0],e[1]+i[1])&&g(e[0],e[1],r[0],r[1],r[0]+s[0],r[1]+s[1])&&(c=2);var y=new v(c);for(h=i.length,n=0;n<c;n+=1){for(m=createSizedArray(h),l=n/(c-1),o=f=0;o<h;o+=1)p=bm_pow(1-l,3)*e[o]+3*bm_pow(1-l,2)*l*(e[o]+i[o])+3*(1-l)*bm_pow(l,2)*(r[o]+s[o])+bm_pow(l,3)*r[o],m[o]=p,null!==u&&(f+=bm_pow(m[o]-u[o],2));d+=f=bm_sqrt(f),y.points[n]=new b(f,m),u=m}y.segmentLength=d,t.bezierData=y,P[a]=y}});function D(t,e){var r=e.percents,i=e.lengths,s=r.length,a=bm_floor((s-1)*t),n=t*e.addedLength,o=0;if(a===s-1||0===a||n===i[a])return r[a];for(var h=i[a]>n?-1:1,p=!0;p;)if(i[a]<=n&&i[a+1]>n?(o=(n-i[a])/(i[a+1]-i[a]),p=!1):a+=h,a<0||s-1<=a){if(a===s-1)return r[a];p=!1}return r[a]+(r[a+1]-r[a])*o}var F=createTypedArray("float32",8);return{getSegmentsLength:function(t){var e,r=segments_length_pool.newElement(),i=t.c,s=t.v,a=t.o,n=t.i,o=t._length,h=r.lengths,p=0;for(e=0;e<o-1;e+=1)h[e]=l(s[e],s[e+1],a[e],n[e+1]),p+=h[e].addedLength;return i&&o&&(h[e]=l(s[e],s[0],a[e],n[0]),p+=h[e].addedLength),r.totalLength=p,r},getNewSegment:function(t,e,r,i,s,a,n){var o,h=D(s=s<0?0:1<s?1:s,n),p=D(a=1<a?1:a,n),l=t.length,f=1-h,m=1-p,c=f*f*f,d=h*f*f*3,u=h*h*f*3,y=h*h*h,g=f*f*m,v=h*f*m+f*h*m+f*f*p,b=h*h*m+f*h*p+h*f*p,P=h*h*p,_=f*m*m,A=h*m*m+f*p*m+f*m*p,S=h*p*m+f*p*p+h*m*p,x=h*p*p,E=m*m*m,k=p*m*m+m*p*m+m*m*p,T=p*p*m+m*p*p+p*m*p,M=p*p*p;for(o=0;o<l;o+=1)F[4*o]=Math.round(1e3*(c*t[o]+d*r[o]+u*i[o]+y*e[o]))/1e3,F[4*o+1]=Math.round(1e3*(g*t[o]+v*r[o]+b*i[o]+P*e[o]))/1e3,F[4*o+2]=Math.round(1e3*(_*t[o]+A*r[o]+S*i[o]+x*e[o]))/1e3,F[4*o+3]=Math.round(1e3*(E*t[o]+k*r[o]+T*i[o]+M*e[o]))/1e3;return F},getPointInSegment:function(t,e,r,i,s,a){var n=D(s,a),o=1-n;return[Math.round(1e3*(o*o*o*t[0]+(n*o*o+o*n*o+o*o*n)*r[0]+(n*n*o+o*n*n+n*o*n)*i[0]+n*n*n*e[0]))/1e3,Math.round(1e3*(o*o*o*t[1]+(n*o*o+o*n*o+o*o*n)*r[1]+(n*n*o+o*n*n+n*o*n)*i[1]+n*n*n*e[1]))/1e3]},buildBezierData:t,pointOnLine2D:g,pointOnLine3D:function(t,e,r,i,s,a,n,o,h){if(0===r&&0===a&&0===h)return g(t,e,i,s,n,o);var p,l=Math.sqrt(Math.pow(i-t,2)+Math.pow(s-e,2)+Math.pow(a-r,2)),f=Math.sqrt(Math.pow(n-t,2)+Math.pow(o-e,2)+Math.pow(h-r,2)),m=Math.sqrt(Math.pow(n-i,2)+Math.pow(o-s,2)+Math.pow(h-a,2));return-1e-4<(p=f<l?m<l?l-f-m:m-f-l:f<m?m-f-l:f-l-m)&&p<1e-4}}}!function(){for(var a=0,t=["ms","moz","webkit","o"],e=0;e<t.length&&!window.requestAnimationFrame;++e)window.requestAnimationFrame=window[t[e]+"RequestAnimationFrame"],window.cancelAnimationFrame=window[t[e]+"CancelAnimationFrame"]||window[t[e]+"CancelRequestAnimationFrame"];window.requestAnimationFrame||(window.requestAnimationFrame=function(t,e){var r=(new Date).getTime(),i=Math.max(0,16-(r-a)),s=setTimeout(function(){t(r+i)},i);return a=r+i,s}),window.cancelAnimationFrame||(window.cancelAnimationFrame=function(t){clearTimeout(t)})}();var bez=bezFunction();function dataFunctionManager(){function c(t,e){for(var r=0,i=e.length;r<i;){if(e[r].id===t)return e[r].layers.__used?JSON.parse(JSON.stringify(e[r].layers)):(e[r].layers.__used=!0,e[r].layers);r+=1}}function d(t){var e,r,i;for(e=t.length-1;0<=e;e-=1)if("sh"==t[e].ty){if(t[e].ks.k.i)u(t[e].ks.k);else for(i=t[e].ks.k.length,r=0;r<i;r+=1)t[e].ks.k[r].s&&u(t[e].ks.k[r].s[0]),t[e].ks.k[r].e&&u(t[e].ks.k[r].e[0]);!0}else"gr"==t[e].ty&&d(t[e].it)}function u(t){var e,r=t.i.length;for(e=0;e<r;e+=1)t.i[e][0]+=t.v[e][0],t.i[e][1]+=t.v[e][1],t.o[e][0]+=t.v[e][0],t.o[e][1]+=t.v[e][1]}function o(t,e){var r=e?e.split("."):[100,100,100];return t[0]>r[0]||!(r[0]>t[0])&&(t[1]>r[1]||!(r[1]>t[1])&&(t[2]>r[2]||!(r[2]>t[2])&&void 0))}var h,r=function(){var i=[4,4,14];function s(t){var e,r,i,s=t.length;for(e=0;e<s;e+=1)5===t[e].ty&&(r=t[e],void 0,i=r.t.d,r.t.d={k:[{s:i,t:0}]})}return function(t){if(o(i,t.v)&&(s(t.layers),t.assets)){var e,r=t.assets.length;for(e=0;e<r;e+=1)t.assets[e].layers&&s(t.assets[e].layers)}}}(),i=(h=[4,7,99],function(t){if(t.chars&&!o(h,t.v)){var e,r,i,s,a,n=t.chars.length;for(e=0;e<n;e+=1)if(t.chars[e].data&&t.chars[e].data.shapes)for(i=(a=t.chars[e].data.shapes[0].it).length,r=0;r<i;r+=1)(s=a[r].ks.k).__converted||(u(a[r].ks.k),s.__converted=!0)}}),s=function(){var i=[4,1,9];function a(t){var e,r,i,s=t.length;for(e=0;e<s;e+=1)if("gr"===t[e].ty)a(t[e].it);else if("fl"===t[e].ty||"st"===t[e].ty)if(t[e].c.k&&t[e].c.k[0].i)for(i=t[e].c.k.length,r=0;r<i;r+=1)t[e].c.k[r].s&&(t[e].c.k[r].s[0]/=255,t[e].c.k[r].s[1]/=255,t[e].c.k[r].s[2]/=255,t[e].c.k[r].s[3]/=255),t[e].c.k[r].e&&(t[e].c.k[r].e[0]/=255,t[e].c.k[r].e[1]/=255,t[e].c.k[r].e[2]/=255,t[e].c.k[r].e[3]/=255);else t[e].c.k[0]/=255,t[e].c.k[1]/=255,t[e].c.k[2]/=255,t[e].c.k[3]/=255}function s(t){var e,r=t.length;for(e=0;e<r;e+=1)4===t[e].ty&&a(t[e].shapes)}return function(t){if(o(i,t.v)&&(s(t.layers),t.assets)){var e,r=t.assets.length;for(e=0;e<r;e+=1)t.assets[e].layers&&s(t.assets[e].layers)}}}(),a=function(){var i=[4,4,18];function p(t){var e,r,i;for(e=t.length-1;0<=e;e-=1)if("sh"==t[e].ty){if(t[e].ks.k.i)t[e].ks.k.c=t[e].closed;else for(i=t[e].ks.k.length,r=0;r<i;r+=1)t[e].ks.k[r].s&&(t[e].ks.k[r].s[0].c=t[e].closed),t[e].ks.k[r].e&&(t[e].ks.k[r].e[0].c=t[e].closed);!0}else"gr"==t[e].ty&&p(t[e].it)}function s(t){var e,r,i,s,a,n,o=t.length;for(r=0;r<o;r+=1){if((e=t[r]).hasMask){var h=e.masksProperties;for(s=h.length,i=0;i<s;i+=1)if(h[i].pt.k.i)h[i].pt.k.c=h[i].cl;else for(n=h[i].pt.k.length,a=0;a<n;a+=1)h[i].pt.k[a].s&&(h[i].pt.k[a].s[0].c=h[i].cl),h[i].pt.k[a].e&&(h[i].pt.k[a].e[0].c=h[i].cl)}4===e.ty&&p(e.shapes)}}return function(t){if(o(i,t.v)&&(s(t.layers),t.assets)){var e,r=t.assets.length;for(e=0;e<r;e+=1)t.assets[e].layers&&s(t.assets[e].layers)}}}();var t={};return t.completeData=function(t,e){t.__complete||(s(t),r(t),i(t),a(t),function t(e,r,i){var s,a,n,o,h,p,l,f=e.length;for(a=0;a<f;a+=1)if("ks"in(s=e[a])&&!s.completed){if(s.completed=!0,s.tt&&(e[a-1].td=s.tt),s.hasMask){var m=s.masksProperties;for(o=m.length,n=0;n<o;n+=1)if(m[n].pt.k.i)u(m[n].pt.k);else for(p=m[n].pt.k.length,h=0;h<p;h+=1)m[n].pt.k[h].s&&u(m[n].pt.k[h].s[0]),m[n].pt.k[h].e&&u(m[n].pt.k[h].e[0])}0===s.ty?(s.layers=c(s.refId,r),t(s.layers,r,i)):4===s.ty?d(s.shapes):5==s.ty&&(0!==(l=s).t.a.length||"m"in l.t.p||(l.singleShape=!0))}}(t.layers,t.assets,e),t.__complete=!0)},t}var dataManager=dataFunctionManager(),FontManager=function(){var a={w:0,size:0,shapes:[]},t=[];function u(t,e){var r=createTag("span");r.style.fontFamily=e;var i=createTag("span");i.innerHTML="giItT1WQy@!-/#",r.style.position="absolute",r.style.left="-10000px",r.style.top="-10000px",r.style.fontSize="300px",r.style.fontVariant="normal",r.style.fontStyle="normal",r.style.fontWeight="normal",r.style.letterSpacing="0",r.appendChild(i),document.body.appendChild(r);var s=i.offsetWidth;return i.style.fontFamily=t+", "+e,{node:i,w:s,parent:r}}t=t.concat([2304,2305,2306,2307,2362,2363,2364,2364,2366,2367,2368,2369,2370,2371,2372,2373,2374,2375,2376,2377,2378,2379,2380,2381,2382,2383,2387,2388,2389,2390,2391,2402,2403]);var e=function(){this.fonts=[],this.chars=null,this.typekitLoaded=0,this.isLoaded=!1,this.initTime=Date.now()};return e.getCombinedCharacterCodes=function(){return t},e.prototype.addChars=function(t){if(t){this.chars||(this.chars=[]);var e,r,i,s=t.length,a=this.chars.length;for(e=0;e<s;e+=1){for(r=0,i=!1;r<a;)this.chars[r].style===t[e].style&&this.chars[r].fFamily===t[e].fFamily&&this.chars[r].ch===t[e].ch&&(i=!0),r+=1;i||(this.chars.push(t[e]),a+=1)}}},e.prototype.addFonts=function(t,e){if(t){if(this.chars)return this.isLoaded=!0,void(this.fonts=t.list);var r,i,s,a,n=t.list,o=n.length,h=o;for(r=0;r<o;r+=1){var p,l,f=!0;if(n[r].loaded=!1,n[r].monoCase=u(n[r].fFamily,"monospace"),n[r].sansCase=u(n[r].fFamily,"sans-serif"),n[r].fPath){if("p"===n[r].fOrigin||3===n[r].origin){if(0<(p=document.querySelectorAll('style[f-forigin="p"][f-family="'+n[r].fFamily+'"], style[f-origin="3"][f-family="'+n[r].fFamily+'"]')).length&&(f=!1),f){var m=createTag("style");m.setAttribute("f-forigin",n[r].fOrigin),m.setAttribute("f-origin",n[r].origin),m.setAttribute("f-family",n[r].fFamily),m.type="text/css",m.innerHTML="@font-face {font-family: "+n[r].fFamily+"; font-style: normal; src: url('"+n[r].fPath+"');}",e.appendChild(m)}}else if("g"===n[r].fOrigin||1===n[r].origin){for(p=document.querySelectorAll('link[f-forigin="g"], link[f-origin="1"]'),l=0;l<p.length;l++)-1!==p[l].href.indexOf(n[r].fPath)&&(f=!1);if(f){var c=createTag("link");c.setAttribute("f-forigin",n[r].fOrigin),c.setAttribute("f-origin",n[r].origin),c.type="text/css",c.rel="stylesheet",c.href=n[r].fPath,document.body.appendChild(c)}}else if("t"===n[r].fOrigin||2===n[r].origin){for(p=document.querySelectorAll('script[f-forigin="t"], script[f-origin="2"]'),l=0;l<p.length;l++)n[r].fPath===p[l].src&&(f=!1);if(f){var d=createTag("link");d.setAttribute("f-forigin",n[r].fOrigin),d.setAttribute("f-origin",n[r].origin),d.setAttribute("rel","stylesheet"),d.setAttribute("href",n[r].fPath),e.appendChild(d)}}}else n[r].loaded=!0,h-=1;n[r].helper=(i=e,s=n[r],a=void 0,(a=createNS("text")).style.fontSize="100px",a.setAttribute("font-family",s.fFamily),a.setAttribute("font-style",s.fStyle),a.setAttribute("font-weight",s.fWeight),a.textContent="1",s.fClass?(a.style.fontFamily="inherit",a.setAttribute("class",s.fClass)):a.style.fontFamily=s.fFamily,i.appendChild(a),createTag("canvas").getContext("2d").font=s.fWeight+" "+s.fStyle+" 100px "+s.fFamily,a),n[r].cache={},this.fonts.push(n[r])}0===h?this.isLoaded=!0:setTimeout(this.checkLoadedFonts.bind(this),100)}else this.isLoaded=!0},e.prototype.getCharData=function(t,e,r){for(var i=0,s=this.chars.length;i<s;){if(this.chars[i].ch===t&&this.chars[i].style===e&&this.chars[i].fFamily===r)return this.chars[i];i+=1}return console&&console.warn&&console.warn("Missing character from exported characters list: ",t,e,r),a},e.prototype.getFontByName=function(t){for(var e=0,r=this.fonts.length;e<r;){if(this.fonts[e].fName===t)return this.fonts[e];e+=1}return this.fonts[0]},e.prototype.measureText=function(t,e,r){var i=this.getFontByName(e),s=t.charCodeAt(0);if(!i.cache[s+1]){var a=i.helper;if(" "===t){a.textContent="|"+t+"|";var n=a.getComputedTextLength();a.textContent="||";var o=a.getComputedTextLength();i.cache[s+1]=(n-o)/100}else a.textContent=t,i.cache[s+1]=a.getComputedTextLength()/100}return i.cache[s+1]*r},e.prototype.checkLoadedFonts=function(){var t,e,r,i=this.fonts.length,s=i;for(t=0;t<i;t+=1)this.fonts[t].loaded?s-=1:"n"===this.fonts[t].fOrigin||0===this.fonts[t].origin?this.fonts[t].loaded=!0:(e=this.fonts[t].monoCase.node,r=this.fonts[t].monoCase.w,e.offsetWidth!==r?(s-=1,this.fonts[t].loaded=!0):(e=this.fonts[t].sansCase.node,r=this.fonts[t].sansCase.w,e.offsetWidth!==r&&(s-=1,this.fonts[t].loaded=!0)),this.fonts[t].loaded&&(this.fonts[t].sansCase.parent.parentNode.removeChild(this.fonts[t].sansCase.parent),this.fonts[t].monoCase.parent.parentNode.removeChild(this.fonts[t].monoCase.parent)));0!==s&&Date.now()-this.initTime<5e3?setTimeout(this.checkLoadedFonts.bind(this),20):setTimeout(function(){this.isLoaded=!0}.bind(this),0)},e.prototype.loaded=function(){return this.isLoaded},e}(),PropertyFactory=function(){var f=initialDefaultFrame,s=Math.abs;function m(t,e){var r,i=this.offsetTime;"multidimensional"===this.propType&&(r=createTypedArray("float32",this.pv.length));for(var s,a,n,o,h,p,l,f,m=e.lastIndex,c=m,d=this.keyframes.length-1,u=!0;u;){if(s=this.keyframes[c],a=this.keyframes[c+1],c===d-1&&t>=a.t-i){s.h&&(s=a),m=0;break}if(a.t-i>t){m=c;break}c<d-1?c+=1:(m=0,u=!1)}var y,g,v,b,P,_,A,S,x,E=a.t-i,k=s.t-i;if(s.to){s.bezierData||bez.buildBezierData(s);var T=s.bezierData;if(E<=t||t<k){var M=E<=t?T.points.length-1:0;for(o=T.points[M].point.length,n=0;n<o;n+=1)r[n]=T.points[M].point[n]}else{s.__fnct?f=s.__fnct:(f=BezierFactory.getBezierEasing(s.o.x,s.o.y,s.i.x,s.i.y,s.n).get,s.__fnct=f),h=f((t-k)/(E-k));var D,F=T.segmentLength*h,I=e.lastFrame<t&&e._lastBezierData===T?e._lastAddedLength:0;for(l=e.lastFrame<t&&e._lastBezierData===T?e._lastPoint:0,u=!0,p=T.points.length;u;){if(I+=T.points[l].partialLength,0===F||0===h||l===T.points.length-1){for(o=T.points[l].point.length,n=0;n<o;n+=1)r[n]=T.points[l].point[n];break}if(I<=F&&F<I+T.points[l+1].partialLength){for(D=(F-I)/T.points[l+1].partialLength,o=T.points[l].point.length,n=0;n<o;n+=1)r[n]=T.points[l].point[n]+(T.points[l+1].point[n]-T.points[l].point[n])*D;break}l<p-1?l+=1:u=!1}e._lastPoint=l,e._lastAddedLength=I-T.points[l].partialLength,e._lastBezierData=T}}else{var C,w,V,R,L;if(d=s.s.length,this.sh&&1!==s.h)if(E<=t)r[0]=s.e[0],r[1]=s.e[1],r[2]=s.e[2];else if(t<=k)r[0]=s.s[0],r[1]=s.s[1],r[2]=s.s[2];else{var G=z(s.s),N=z(s.e);y=r,g=function(t,e,r){var i,s,a,n,o,h=[],p=t[0],l=t[1],f=t[2],m=t[3],c=e[0],d=e[1],u=e[2],y=e[3];(s=p*c+l*d+f*u+m*y)<0&&(s=-s,c=-c,d=-d,u=-u,y=-y);o=1e-6<1-s?(i=Math.acos(s),a=Math.sin(i),n=Math.sin((1-r)*i)/a,Math.sin(r*i)/a):(n=1-r,r);return h[0]=n*p+o*c,h[1]=n*l+o*d,h[2]=n*f+o*u,h[3]=n*m+o*y,h}(G,N,(t-k)/(E-k)),v=g[0],b=g[1],P=g[2],_=g[3],A=Math.atan2(2*b*_-2*v*P,1-2*b*b-2*P*P),S=Math.asin(2*v*b+2*P*_),x=Math.atan2(2*v*_-2*b*P,1-2*v*v-2*P*P),y[0]=A/degToRads,y[1]=S/degToRads,y[2]=x/degToRads}else for(c=0;c<d;c+=1)1!==s.h&&(h=E<=t?1:t<k?0:(s.o.x.constructor===Array?(s.__fnct||(s.__fnct=[]),s.__fnct[c]?f=s.__fnct[c]:(C=void 0===typeof s.o.x[c]?s.o.x[0]:s.o.x[c],w=void 0===typeof s.o.y[c]?s.o.y[0]:s.o.y[c],V=void 0===typeof s.i.x[c]?s.i.x[0]:s.i.x[c],R=void 0===typeof s.i.y[c]?s.i.y[0]:s.i.y[c],f=BezierFactory.getBezierEasing(C,w,V,R).get,s.__fnct[c]=f)):s.__fnct?f=s.__fnct:(C=s.o.x,w=s.o.y,V=s.i.x,R=s.i.y,f=BezierFactory.getBezierEasing(C,w,V,R).get,s.__fnct=f),f((t-k)/(E-k)))),L=1===s.h?s.s[c]:s.s[c]+(s.e[c]-s.s[c])*h,1===d?r=L:r[c]=L}return e.lastIndex=m,r}function z(t){var e=t[0]*degToRads,r=t[1]*degToRads,i=t[2]*degToRads,s=Math.cos(e/2),a=Math.cos(r/2),n=Math.cos(i/2),o=Math.sin(e/2),h=Math.sin(r/2),p=Math.sin(i/2);return[o*h*n+s*a*p,o*a*n+s*h*p,s*h*n-o*a*p,s*a*n-o*h*p]}function c(){var t=this.comp.renderedFrame-this.offsetTime,e=this.keyframes[0].t-this.offsetTime,r=this.keyframes[this.keyframes.length-1].t-this.offsetTime;if(!(t===this._caching.lastFrame||this._caching.lastFrame!==f&&(this._caching.lastFrame>=r&&r<=t||this._caching.lastFrame<e&&t<e))){this._caching.lastFrame>=t&&(this._caching._lastBezierData=null,this._caching.lastIndex=0);var i=this.interpolateValue(t,this._caching);this.pv=i}return this._caching.lastFrame=t,this.pv}function d(t){var e;if("unidimensional"===this.propType)e=t*this.mult,1e-5<s(this.v-e)&&(this.v=e,this._mdf=!0);else for(var r=0,i=this.v.length;r<i;)e=t[r]*this.mult,1e-5<s(this.v[r]-e)&&(this.v[r]=e,this._mdf=!0),r+=1}function u(){if(this.elem.globalData.frameId!==this.frameId&&this.effectsSequence.length)if(this.lock)this.setVValue(this.pv);else{this.lock=!0,this._mdf=this._isFirstFrame;var t,e=this.effectsSequence.length,r=this.kf?this.pv:this.data.k;for(t=0;t<e;t+=1)r=this.effectsSequence[t](r);this.setVValue(r),this._isFirstFrame=!1,this.lock=!1,this.frameId=this.elem.globalData.frameId}}function y(t){this.effectsSequence.push(t),this.container.addDynamicProperty(this)}function n(t,e,r,i){this.propType="unidimensional",this.mult=r||1,this.data=e,this.v=r?e.k*r:e.k,this.pv=e.k,this._mdf=!1,this.elem=t,this.container=i,this.comp=t.comp,this.k=!1,this.kf=!1,this.vel=0,this.effectsSequence=[],this._isFirstFrame=!0,this.getValue=u,this.setVValue=d,this.addEffect=y}function o(t,e,r,i){this.propType="multidimensional",this.mult=r||1,this.data=e,this._mdf=!1,this.elem=t,this.container=i,this.comp=t.comp,this.k=!1,this.kf=!1,this.frameId=-1;var s,a=e.k.length;this.v=createTypedArray("float32",a),this.pv=createTypedArray("float32",a);createTypedArray("float32",a);for(this.vel=createTypedArray("float32",a),s=0;s<a;s+=1)this.v[s]=e.k[s]*this.mult,this.pv[s]=e.k[s];this._isFirstFrame=!0,this.effectsSequence=[],this.getValue=u,this.setVValue=d,this.addEffect=y}function h(t,e,r,i){this.propType="unidimensional",this.keyframes=e.k,this.offsetTime=t.data.st,this.frameId=-1,this._caching={lastFrame:f,lastIndex:0,value:0,_lastBezierData:null},this.k=!0,this.kf=!0,this.data=e,this.mult=r||1,this.elem=t,this.container=i,this.comp=t.comp,this.v=f,this.pv=f,this._isFirstFrame=!0,this.getValue=u,this.setVValue=d,this.interpolateValue=m,this.effectsSequence=[c.bind(this)],this.addEffect=y}function p(t,e,r,i){this.propType="multidimensional";var s,a,n,o,h,p=e.k.length;for(s=0;s<p-1;s+=1)e.k[s].to&&e.k[s].s&&e.k[s].e&&(a=e.k[s].s,n=e.k[s].e,o=e.k[s].to,h=e.k[s].ti,(2===a.length&&(a[0]!==n[0]||a[1]!==n[1])&&bez.pointOnLine2D(a[0],a[1],n[0],n[1],a[0]+o[0],a[1]+o[1])&&bez.pointOnLine2D(a[0],a[1],n[0],n[1],n[0]+h[0],n[1]+h[1])||3===a.length&&(a[0]!==n[0]||a[1]!==n[1]||a[2]!==n[2])&&bez.pointOnLine3D(a[0],a[1],a[2],n[0],n[1],n[2],a[0]+o[0],a[1]+o[1],a[2]+o[2])&&bez.pointOnLine3D(a[0],a[1],a[2],n[0],n[1],n[2],n[0]+h[0],n[1]+h[1],n[2]+h[2]))&&(e.k[s].to=null,e.k[s].ti=null),a[0]===n[0]&&a[1]===n[1]&&0===o[0]&&0===o[1]&&0===h[0]&&0===h[1]&&(2===a.length||a[2]===n[2]&&0===o[2]&&0===h[2])&&(e.k[s].to=null,e.k[s].ti=null));this.effectsSequence=[c.bind(this)],this.keyframes=e.k,this.offsetTime=t.data.st,this.k=!0,this.kf=!0,this._isFirstFrame=!0,this.mult=r||1,this.elem=t,this.container=i,this.comp=t.comp,this.getValue=u,this.setVValue=d,this.interpolateValue=m,this.frameId=-1;var l=e.k[0].s.length;for(this.v=createTypedArray("float32",l),this.pv=createTypedArray("float32",l),s=0;s<l;s+=1)this.v[s]=f,this.pv[s]=f;this._caching={lastFrame:f,lastIndex:0,value:createTypedArray("float32",l)},this.addEffect=y}return{getProp:function(t,e,r,i,s){var a;if(0===e.a)a=0===r?new n(t,e,i,s):new o(t,e,i,s);else if(1===e.a)a=0===r?new h(t,e,i,s):new p(t,e,i,s);else if(e.k.length)if("number"==typeof e.k[0])a=new o(t,e,i,s);else switch(r){case 0:a=new h(t,e,i,s);break;case 1:a=new p(t,e,i,s)}else a=new n(t,e,i,s);return a.effectsSequence.length&&s.addDynamicProperty(a),a}}}(),TransformPropertyFactory=function(){function i(t,e,r){if(this.elem=t,this.frameId=-1,this.propType="transform",this.data=e,this.v=new Matrix,this.pre=new Matrix,this.appliedTransformations=0,this.initDynamicPropertyContainer(r||t),e.p.s?(this.px=PropertyFactory.getProp(t,e.p.x,0,0,this),this.py=PropertyFactory.getProp(t,e.p.y,0,0,this),e.p.z&&(this.pz=PropertyFactory.getProp(t,e.p.z,0,0,this))):this.p=PropertyFactory.getProp(t,e.p,1,0,this),e.r)this.r=PropertyFactory.getProp(t,e.r,0,degToRads,this);else if(e.rx){if(this.rx=PropertyFactory.getProp(t,e.rx,0,degToRads,this),this.ry=PropertyFactory.getProp(t,e.ry,0,degToRads,this),this.rz=PropertyFactory.getProp(t,e.rz,0,degToRads,this),e.or.k[0].ti){var i,s=e.or.k.length;for(i=0;i<s;i+=1)e.or.k[i].to=e.or.k[i].ti=null}this.or=PropertyFactory.getProp(t,e.or,1,degToRads,this),this.or.sh=!0}e.sk&&(this.sk=PropertyFactory.getProp(t,e.sk,0,degToRads,this),this.sa=PropertyFactory.getProp(t,e.sa,0,degToRads,this)),e.a&&(this.a=PropertyFactory.getProp(t,e.a,1,0,this)),e.s&&(this.s=PropertyFactory.getProp(t,e.s,1,.01,this)),e.o?this.o=PropertyFactory.getProp(t,e.o,0,.01,t):this.o={_mdf:!1,v:1},this._isDirty=!0,this.dynamicProperties.length||this.getValue(!0)}return i.prototype={applyToMatrix:function(t){var e=this._mdf;this.iterateDynamicProperties(),this._mdf=this._mdf||e,this.a&&t.translate(-this.a.v[0],-this.a.v[1],this.a.v[2]),this.s&&t.scale(this.s.v[0],this.s.v[1],this.s.v[2]),this.sk&&t.skewFromAxis(-this.sk.v,this.sa.v),this.r?t.rotate(-this.r.v):t.rotateZ(-this.rz.v).rotateY(this.ry.v).rotateX(this.rx.v).rotateZ(-this.or.v[2]).rotateY(this.or.v[1]).rotateX(this.or.v[0]),this.data.p.s?this.data.p.z?t.translate(this.px.v,this.py.v,-this.pz.v):t.translate(this.px.v,this.py.v,0):t.translate(this.p.v[0],this.p.v[1],-this.p.v[2])},getValue:function(t){if(this.elem.globalData.frameId!==this.frameId){if(this._isDirty&&(this.precalculateMatrix(),this._isDirty=!1),this.iterateDynamicProperties(),this._mdf||t){if(this.v.cloneFromProps(this.pre.props),this.appliedTransformations<1&&this.v.translate(-this.a.v[0],-this.a.v[1],this.a.v[2]),this.appliedTransformations<2&&this.v.scale(this.s.v[0],this.s.v[1],this.s.v[2]),this.sk&&this.appliedTransformations<3&&this.v.skewFromAxis(-this.sk.v,this.sa.v),this.r&&this.appliedTransformations<4?this.v.rotate(-this.r.v):!this.r&&this.appliedTransformations<4&&this.v.rotateZ(-this.rz.v).rotateY(this.ry.v).rotateX(this.rx.v).rotateZ(-this.or.v[2]).rotateY(this.or.v[1]).rotateX(this.or.v[0]),this.autoOriented){var e,r,i=this.elem.globalData.frameRate;if(this.p&&this.p.keyframes&&this.p.getValueAtTime)r=this.p._caching.lastFrame+this.p.offsetTime<=this.p.keyframes[0].t?(e=this.p.getValueAtTime((this.p.keyframes[0].t+.01)/i,0),this.p.getValueAtTime(this.p.keyframes[0].t/i,0)):this.p._caching.lastFrame+this.p.offsetTime>=this.p.keyframes[this.p.keyframes.length-1].t?(e=this.p.getValueAtTime(this.p.keyframes[this.p.keyframes.length-1].t/i,0),this.p.getValueAtTime((this.p.keyframes[this.p.keyframes.length-1].t-.01)/i,0)):(e=this.p.pv,this.p.getValueAtTime((this.p._caching.lastFrame+this.p.offsetTime-.01)/i,this.p.offsetTime));else if(this.px&&this.px.keyframes&&this.py.keyframes&&this.px.getValueAtTime&&this.py.getValueAtTime){e=[],r=[];var s=this.px,a=this.py;s._caching.lastFrame+s.offsetTime<=s.keyframes[0].t?(e[0]=s.getValueAtTime((s.keyframes[0].t+.01)/i,0),e[1]=a.getValueAtTime((a.keyframes[0].t+.01)/i,0),r[0]=s.getValueAtTime(s.keyframes[0].t/i,0),r[1]=a.getValueAtTime(a.keyframes[0].t/i,0)):s._caching.lastFrame+s.offsetTime>=s.keyframes[s.keyframes.length-1].t?(e[0]=s.getValueAtTime(s.keyframes[s.keyframes.length-1].t/i,0),e[1]=a.getValueAtTime(a.keyframes[a.keyframes.length-1].t/i,0),r[0]=s.getValueAtTime((s.keyframes[s.keyframes.length-1].t-.01)/i,0),r[1]=a.getValueAtTime((a.keyframes[a.keyframes.length-1].t-.01)/i,0)):(e=[s.pv,a.pv],r[0]=s.getValueAtTime((s._caching.lastFrame+s.offsetTime-.01)/i,s.offsetTime),r[1]=a.getValueAtTime((a._caching.lastFrame+a.offsetTime-.01)/i,a.offsetTime))}this.v.rotate(-Math.atan2(e[1]-r[1],e[0]-r[0]))}this.data.p.s?this.data.p.z?this.v.translate(this.px.v,this.py.v,-this.pz.v):this.v.translate(this.px.v,this.py.v,0):this.v.translate(this.p.v[0],this.p.v[1],-this.p.v[2])}this.frameId=this.elem.globalData.frameId}},precalculateMatrix:function(){if(!this.a.k&&(this.pre.translate(-this.a.v[0],-this.a.v[1],this.a.v[2]),this.appliedTransformations=1,!this.s.effectsSequence.length)){if(this.pre.scale(this.s.v[0],this.s.v[1],this.s.v[2]),this.appliedTransformations=2,this.sk){if(this.sk.effectsSequence.length||this.sa.effectsSequence.length)return;this.pre.skewFromAxis(-this.sk.v,this.sa.v),this.appliedTransformations=3}if(this.r){if(this.r.effectsSequence.length)return;this.pre.rotate(-this.r.v),this.appliedTransformations=4}else this.rz.effectsSequence.length||this.ry.effectsSequence.length||this.rx.effectsSequence.length||this.or.effectsSequence.length||(this.pre.rotateZ(-this.rz.v).rotateY(this.ry.v).rotateX(this.rx.v).rotateZ(-this.or.v[2]).rotateY(this.or.v[1]).rotateX(this.or.v[0]),this.appliedTransformations=4)}},autoOrient:function(){}},extendPrototype([DynamicPropertyContainer],i),i.prototype.addDynamicProperty=function(t){this._addDynamicProperty(t),this.elem.addDynamicProperty(t),this._isDirty=!0},i.prototype._addDynamicProperty=DynamicPropertyContainer.prototype.addDynamicProperty,{getTransformProperty:function(t,e,r){return new i(t,e,r)}}}();function ShapePath(){this.c=!1,this._length=0,this._maxLength=8,this.v=createSizedArray(this._maxLength),this.o=createSizedArray(this._maxLength),this.i=createSizedArray(this._maxLength)}ShapePath.prototype.setPathData=function(t,e){this.c=t,this.setLength(e);for(var r=0;r<e;)this.v[r]=point_pool.newElement(),this.o[r]=point_pool.newElement(),this.i[r]=point_pool.newElement(),r+=1},ShapePath.prototype.setLength=function(t){for(;this._maxLength<t;)this.doubleArrayLength();this._length=t},ShapePath.prototype.doubleArrayLength=function(){this.v=this.v.concat(createSizedArray(this._maxLength)),this.i=this.i.concat(createSizedArray(this._maxLength)),this.o=this.o.concat(createSizedArray(this._maxLength)),this._maxLength*=2},ShapePath.prototype.setXYAt=function(t,e,r,i,s){var a;switch(this._length=Math.max(this._length,i+1),this._length>=this._maxLength&&this.doubleArrayLength(),r){case"v":a=this.v;break;case"i":a=this.i;break;case"o":a=this.o}(!a[i]||a[i]&&!s)&&(a[i]=point_pool.newElement()),a[i][0]=t,a[i][1]=e},ShapePath.prototype.setTripleAt=function(t,e,r,i,s,a,n,o){this.setXYAt(t,e,"v",n,o),this.setXYAt(r,i,"o",n,o),this.setXYAt(s,a,"i",n,o)},ShapePath.prototype.reverse=function(){var t=new ShapePath;t.setPathData(this.c,this._length);var e=this.v,r=this.o,i=this.i,s=0;this.c&&(t.setTripleAt(e[0][0],e[0][1],i[0][0],i[0][1],r[0][0],r[0][1],0,!1),s=1);var a,n=this._length-1,o=this._length;for(a=s;a<o;a+=1)t.setTripleAt(e[n][0],e[n][1],i[n][0],i[n][1],r[n][0],r[n][1],a,!1),n-=1;return t};var ShapePropertyFactory=function(){var s=-999999;function t(t,e,r){var i,s,a,n,o,h,p,l,f,m=r.lastIndex,c=this.keyframes;if(t<c[0].t-this.offsetTime)i=c[0].s[0],a=!0,m=0;else if(t>=c[c.length-1].t-this.offsetTime)i=1===c[c.length-2].h?c[c.length-1].s[0]:c[c.length-2].e[0],a=!0;else{for(var d,u,y=m,g=c.length-1,v=!0;v&&(d=c[y],!((u=c[y+1]).t-this.offsetTime>t));)y<g-1?y+=1:v=!1;if(m=y,!(a=1===d.h)){if(t>=u.t-this.offsetTime)l=1;else if(t<d.t-this.offsetTime)l=0;else{var b;d.__fnct?b=d.__fnct:(b=BezierFactory.getBezierEasing(d.o.x,d.o.y,d.i.x,d.i.y).get,d.__fnct=b),l=b((t-(d.t-this.offsetTime))/(u.t-this.offsetTime-(d.t-this.offsetTime)))}s=d.e[0]}i=d.s[0]}for(h=e._length,p=i.i[0].length,r.lastIndex=m,n=0;n<h;n+=1)for(o=0;o<p;o+=1)f=a?i.i[n][o]:i.i[n][o]+(s.i[n][o]-i.i[n][o])*l,e.i[n][o]=f,f=a?i.o[n][o]:i.o[n][o]+(s.o[n][o]-i.o[n][o])*l,e.o[n][o]=f,f=a?i.v[n][o]:i.v[n][o]+(s.v[n][o]-i.v[n][o])*l,e.v[n][o]=f}function a(){this.paths=this.localShapeCollection}function e(t){(function(t,e){if(t._length!==e._length||t.c!==e.c)return!1;var r,i=t._length;for(r=0;r<i;r+=1)if(t.v[r][0]!==e.v[r][0]||t.v[r][1]!==e.v[r][1]||t.o[r][0]!==e.o[r][0]||t.o[r][1]!==e.o[r][1]||t.i[r][0]!==e.i[r][0]||t.i[r][1]!==e.i[r][1])return!1;return!0})(this.v,t)||(this.v=shape_pool.clone(t),this.localShapeCollection.releaseShapes(),this.localShapeCollection.addShape(this.v),this._mdf=!0,this.paths=this.localShapeCollection)}function r(){if(this.elem.globalData.frameId!==this.frameId&&this.effectsSequence.length)if(this.lock)this.setVValue(this.pv);else{this.lock=!0,this._mdf=!1;var t,e=this.kf?this.pv:this.data.ks?this.data.ks.k:this.data.pt.k,r=this.effectsSequence.length;for(t=0;t<r;t+=1)e=this.effectsSequence[t](e);this.setVValue(e),this.lock=!1,this.frameId=this.elem.globalData.frameId}}function n(t,e,r){this.propType="shape",this.comp=t.comp,this.container=t,this.elem=t,this.data=e,this.k=!1,this.kf=!1,this._mdf=!1;var i=3===r?e.pt.k:e.ks.k;this.v=shape_pool.clone(i),this.pv=shape_pool.clone(this.v),this.localShapeCollection=shapeCollection_pool.newShapeCollection(),this.paths=this.localShapeCollection,this.paths.addShape(this.v),this.reset=a,this.effectsSequence=[]}function i(t){this.effectsSequence.push(t),this.container.addDynamicProperty(this)}function o(t,e,r){this.propType="shape",this.comp=t.comp,this.elem=t,this.container=t,this.offsetTime=t.data.st,this.keyframes=3===r?e.pt.k:e.ks.k,this.k=!0,this.kf=!0;var i=this.keyframes[0].s[0].i.length;this.keyframes[0].s[0].i[0].length;this.v=shape_pool.newElement(),this.v.setPathData(this.keyframes[0].s[0].c,i),this.pv=shape_pool.clone(this.v),this.localShapeCollection=shapeCollection_pool.newShapeCollection(),this.paths=this.localShapeCollection,this.paths.addShape(this.v),this.lastFrame=s,this.reset=a,this._caching={lastFrame:s,lastIndex:0},this.effectsSequence=[function(){var t=this.comp.renderedFrame-this.offsetTime,e=this.keyframes[0].t-this.offsetTime,r=this.keyframes[this.keyframes.length-1].t-this.offsetTime,i=this._caching.lastFrame;return i!==s&&(i<e&&t<e||r<i&&r<t)||(this._caching.lastIndex=i<t?this._caching.lastIndex:0,this.interpolateShape(t,this.pv,this._caching)),this._caching.lastFrame=t,this.pv}.bind(this)]}n.prototype.interpolateShape=t,n.prototype.getValue=r,n.prototype.setVValue=e,n.prototype.addEffect=i,o.prototype.getValue=r,o.prototype.interpolateShape=t,o.prototype.setVValue=e,o.prototype.addEffect=i;var h=function(){var n=roundCorner;function t(t,e){this.v=shape_pool.newElement(),this.v.setPathData(!0,4),this.localShapeCollection=shapeCollection_pool.newShapeCollection(),this.paths=this.localShapeCollection,this.localShapeCollection.addShape(this.v),this.d=e.d,this.elem=t,this.comp=t.comp,this.frameId=-1,this.initDynamicPropertyContainer(t),this.p=PropertyFactory.getProp(t,e.p,1,0,this),this.s=PropertyFactory.getProp(t,e.s,1,0,this),this.dynamicProperties.length?this.k=!0:(this.k=!1,this.convertEllToPath())}return t.prototype={reset:a,getValue:function(){this.elem.globalData.frameId!==this.frameId&&(this.frameId=this.elem.globalData.frameId,this.iterateDynamicProperties(),this._mdf&&this.convertEllToPath())},convertEllToPath:function(){var t=this.p.v[0],e=this.p.v[1],r=this.s.v[0]/2,i=this.s.v[1]/2,s=3!==this.d,a=this.v;a.v[0][0]=t,a.v[0][1]=e-i,a.v[1][0]=s?t+r:t-r,a.v[1][1]=e,a.v[2][0]=t,a.v[2][1]=e+i,a.v[3][0]=s?t-r:t+r,a.v[3][1]=e,a.i[0][0]=s?t-r*n:t+r*n,a.i[0][1]=e-i,a.i[1][0]=s?t+r:t-r,a.i[1][1]=e-i*n,a.i[2][0]=s?t+r*n:t-r*n,a.i[2][1]=e+i,a.i[3][0]=s?t-r:t+r,a.i[3][1]=e+i*n,a.o[0][0]=s?t+r*n:t-r*n,a.o[0][1]=e-i,a.o[1][0]=s?t+r:t-r,a.o[1][1]=e+i*n,a.o[2][0]=s?t-r*n:t+r*n,a.o[2][1]=e+i,a.o[3][0]=s?t-r:t+r,a.o[3][1]=e-i*n}},extendPrototype([DynamicPropertyContainer],t),t}(),p=function(){function t(t,e){this.v=shape_pool.newElement(),this.v.setPathData(!0,0),this.elem=t,this.comp=t.comp,this.data=e,this.frameId=-1,this.d=e.d,this.initDynamicPropertyContainer(t),1===e.sy?(this.ir=PropertyFactory.getProp(t,e.ir,0,0,this),this.is=PropertyFactory.getProp(t,e.is,0,.01,this),this.convertToPath=this.convertStarToPath):this.convertToPath=this.convertPolygonToPath,this.pt=PropertyFactory.getProp(t,e.pt,0,0,this),this.p=PropertyFactory.getProp(t,e.p,1,0,this),this.r=PropertyFactory.getProp(t,e.r,0,degToRads,this),this.or=PropertyFactory.getProp(t,e.or,0,0,this),this.os=PropertyFactory.getProp(t,e.os,0,.01,this),this.localShapeCollection=shapeCollection_pool.newShapeCollection(),this.localShapeCollection.addShape(this.v),this.paths=this.localShapeCollection,this.dynamicProperties.length?this.k=!0:(this.k=!1,this.convertToPath())}return t.prototype={reset:a,getValue:function(){this.elem.globalData.frameId!==this.frameId&&(this.frameId=this.elem.globalData.frameId,this.iterateDynamicProperties(),this._mdf&&this.convertToPath())},convertStarToPath:function(){var t,e,r,i,s=2*Math.floor(this.pt.v),a=2*Math.PI/s,n=!0,o=this.or.v,h=this.ir.v,p=this.os.v,l=this.is.v,f=2*Math.PI*o/(2*s),m=2*Math.PI*h/(2*s),c=-Math.PI/2;c+=this.r.v;var d=3===this.data.d?-1:1;for(t=this.v._length=0;t<s;t+=1){r=n?p:l,i=n?f:m;var u=(e=n?o:h)*Math.cos(c),y=e*Math.sin(c),g=0===u&&0===y?0:y/Math.sqrt(u*u+y*y),v=0===u&&0===y?0:-u/Math.sqrt(u*u+y*y);u+=+this.p.v[0],y+=+this.p.v[1],this.v.setTripleAt(u,y,u-g*i*r*d,y-v*i*r*d,u+g*i*r*d,y+v*i*r*d,t,!0),n=!n,c+=a*d}},convertPolygonToPath:function(){var t,e=Math.floor(this.pt.v),r=2*Math.PI/e,i=this.or.v,s=this.os.v,a=2*Math.PI*i/(4*e),n=-Math.PI/2,o=3===this.data.d?-1:1;for(n+=this.r.v,t=this.v._length=0;t<e;t+=1){var h=i*Math.cos(n),p=i*Math.sin(n),l=0===h&&0===p?0:p/Math.sqrt(h*h+p*p),f=0===h&&0===p?0:-h/Math.sqrt(h*h+p*p);h+=+this.p.v[0],p+=+this.p.v[1],this.v.setTripleAt(h,p,h-l*a*s*o,p-f*a*s*o,h+l*a*s*o,p+f*a*s*o,t,!0),n+=r*o}this.paths.length=0,this.paths[0]=this.v}},extendPrototype([DynamicPropertyContainer],t),t}(),l=function(){function t(t,e){this.v=shape_pool.newElement(),this.v.c=!0,this.localShapeCollection=shapeCollection_pool.newShapeCollection(),this.localShapeCollection.addShape(this.v),this.paths=this.localShapeCollection,this.elem=t,this.comp=t.comp,this.frameId=-1,this.d=e.d,this.initDynamicPropertyContainer(t),this.p=PropertyFactory.getProp(t,e.p,1,0,this),this.s=PropertyFactory.getProp(t,e.s,1,0,this),this.r=PropertyFactory.getProp(t,e.r,0,0,this),this.dynamicProperties.length?this.k=!0:(this.k=!1,this.convertRectToPath())}return t.prototype={convertRectToPath:function(){var t=this.p.v[0],e=this.p.v[1],r=this.s.v[0]/2,i=this.s.v[1]/2,s=bm_min(r,i,this.r.v),a=s*(1-roundCorner);this.v._length=0,2===this.d||1===this.d?(this.v.setTripleAt(t+r,e-i+s,t+r,e-i+s,t+r,e-i+a,0,!0),this.v.setTripleAt(t+r,e+i-s,t+r,e+i-a,t+r,e+i-s,1,!0),0!==s?(this.v.setTripleAt(t+r-s,e+i,t+r-s,e+i,t+r-a,e+i,2,!0),this.v.setTripleAt(t-r+s,e+i,t-r+a,e+i,t-r+s,e+i,3,!0),this.v.setTripleAt(t-r,e+i-s,t-r,e+i-s,t-r,e+i-a,4,!0),this.v.setTripleAt(t-r,e-i+s,t-r,e-i+a,t-r,e-i+s,5,!0),this.v.setTripleAt(t-r+s,e-i,t-r+s,e-i,t-r+a,e-i,6,!0),this.v.setTripleAt(t+r-s,e-i,t+r-a,e-i,t+r-s,e-i,7,!0)):(this.v.setTripleAt(t-r,e+i,t-r+a,e+i,t-r,e+i,2),this.v.setTripleAt(t-r,e-i,t-r,e-i+a,t-r,e-i,3))):(this.v.setTripleAt(t+r,e-i+s,t+r,e-i+a,t+r,e-i+s,0,!0),0!==s?(this.v.setTripleAt(t+r-s,e-i,t+r-s,e-i,t+r-a,e-i,1,!0),this.v.setTripleAt(t-r+s,e-i,t-r+a,e-i,t-r+s,e-i,2,!0),this.v.setTripleAt(t-r,e-i+s,t-r,e-i+s,t-r,e-i+a,3,!0),this.v.setTripleAt(t-r,e+i-s,t-r,e+i-a,t-r,e+i-s,4,!0),this.v.setTripleAt(t-r+s,e+i,t-r+s,e+i,t-r+a,e+i,5,!0),this.v.setTripleAt(t+r-s,e+i,t+r-a,e+i,t+r-s,e+i,6,!0),this.v.setTripleAt(t+r,e+i-s,t+r,e+i-s,t+r,e+i-a,7,!0)):(this.v.setTripleAt(t-r,e-i,t-r+a,e-i,t-r,e-i,1,!0),this.v.setTripleAt(t-r,e+i,t-r,e+i-a,t-r,e+i,2,!0),this.v.setTripleAt(t+r,e+i,t+r-a,e+i,t+r,e+i,3,!0)))},getValue:function(t){this.elem.globalData.frameId!==this.frameId&&(this.frameId=this.elem.globalData.frameId,this.iterateDynamicProperties(),this._mdf&&this.convertRectToPath())},reset:a},extendPrototype([DynamicPropertyContainer],t),t}();var f={getShapeProp:function(t,e,r){var i;if(3===r||4===r){var s=3===r?e.pt:e.ks,a=s.k;i=1===s.a||a.length?new o(t,e,r):new n(t,e,r)}else 5===r?i=new l(t,e):6===r?i=new h(t,e):7===r&&(i=new p(t,e));return i.k&&t.addDynamicProperty(i),i},getConstructorFunction:function(){return n},getKeyframedConstructorFunction:function(){return o}};return f}(),ShapeModifiers=(Tr={},Ur={},Tr.registerModifier=function(t,e){Ur[t]||(Ur[t]=e)},Tr.getModifier=function(t,e,r){return new Ur[t](e,r)},Tr),Tr,Ur;function ShapeModifier(){}function TrimModifier(){}function RoundCornersModifier(){}function RepeaterModifier(){}function ShapeCollection(){this._length=0,this._maxLength=4,this.shapes=createSizedArray(this._maxLength)}function DashProperty(t,e,r,i){this.elem=t,this.frameId=-1,this.dataProps=createSizedArray(e.length),this.renderer=r,this.k=!1,this.dashStr="",this.dashArray=createTypedArray("float32",e.length?e.length-1:0),this.dashoffset=createTypedArray("float32",1),this.initDynamicPropertyContainer(i);var s,a,n=e.length||0;for(s=0;s<n;s+=1)a=PropertyFactory.getProp(t,e[s].v,0,0,this),this.k=a.k||this.k,this.dataProps[s]={n:e[s].n,p:a};this.k||this.getValue(!0),this._isAnimated=this.k}function GradientProperty(t,e,r){this.data=e,this.c=createTypedArray("uint8c",4*e.p);var i=e.k.k[0].s?e.k.k[0].s.length-4*e.p:e.k.k.length-4*e.p;this.o=createTypedArray("float32",i),this._cmdf=!1,this._omdf=!1,this._collapsable=this.checkCollapsable(),this._hasOpacity=i,this.initDynamicPropertyContainer(r),this.prop=PropertyFactory.getProp(t,e.k,1,null,this),this.k=this.prop.k,this.getValue(!0)}ShapeModifier.prototype.initModifierProperties=function(){},ShapeModifier.prototype.addShapeToModifier=function(){},ShapeModifier.prototype.addShape=function(t){if(!this.closed){var e={shape:t.sh,data:t,localShapeCollection:shapeCollection_pool.newShapeCollection()};this.shapes.push(e),this.addShapeToModifier(e),this._isAnimated&&t.setAsAnimated()}},ShapeModifier.prototype.init=function(t,e){this.shapes=[],this.elem=t,this.initDynamicPropertyContainer(t),this.initModifierProperties(t,e),this.frameId=initialDefaultFrame,this.closed=!1,this.k=!1,this.dynamicProperties.length?this.k=!0:this.getValue(!0)},ShapeModifier.prototype.processKeys=function(){this.elem.globalData.frameId!==this.frameId&&(this.frameId=this.elem.globalData.frameId,this.iterateDynamicProperties())},extendPrototype([DynamicPropertyContainer],ShapeModifier),extendPrototype([ShapeModifier],TrimModifier),TrimModifier.prototype.initModifierProperties=function(t,e){this.s=PropertyFactory.getProp(t,e.s,0,.01,this),this.e=PropertyFactory.getProp(t,e.e,0,.01,this),this.o=PropertyFactory.getProp(t,e.o,0,0,this),this.sValue=0,this.eValue=0,this.getValue=this.processKeys,this.m=e.m,this._isAnimated=!!this.s.effectsSequence.length||!!this.e.effectsSequence.length||!!this.o.effectsSequence.length},TrimModifier.prototype.addShapeToModifier=function(t){t.pathsData=[]},TrimModifier.prototype.calculateShapeEdges=function(t,e,r,i,s){var a=[];e<=1?a.push({s:t,e:e}):1<=t?a.push({s:t-1,e:e-1}):(a.push({s:t,e:1}),a.push({s:0,e:e-1}));var n,o,h=[],p=a.length;for(n=0;n<p;n+=1){var l,f;if((o=a[n]).e*s<i||o.s*s>i+r);else l=o.s*s<=i?0:(o.s*s-i)/r,f=o.e*s>=i+r?1:(o.e*s-i)/r,h.push([l,f])}return h.length||h.push([0,0]),h},TrimModifier.prototype.releasePathsData=function(t){var e,r=t.length;for(e=0;e<r;e+=1)segments_length_pool.release(t[e]);return t.length=0,t},TrimModifier.prototype.processShapes=function(t){var e,r,i;if(this._mdf||t){var s=this.o.v%360/360;if(s<0&&(s+=1),e=(1<this.s.v?1:this.s.v<0?0:this.s.v)+s,(r=(1<this.e.v?1:this.e.v<0?0:this.e.v)+s)<e){var a=e;e=r,r=a}e=1e-4*Math.round(1e4*e),r=1e-4*Math.round(1e4*r),this.sValue=e,this.eValue=r}else e=this.sValue,r=this.eValue;var n,o,h,p,l,f,m=this.shapes.length,c=0;if(r===e)for(n=0;n<m;n+=1)this.shapes[n].localShapeCollection.releaseShapes(),this.shapes[n].shape._mdf=!0,this.shapes[n].shape.paths=this.shapes[n].localShapeCollection;else if(1===r&&0===e||0===r&&1===e){if(this._mdf)for(n=0;n<m;n+=1)this.shapes[n].pathsData.length=0,this.shapes[n].shape._mdf=!0}else{var d,u,y=[];for(n=0;n<m;n+=1)if((d=this.shapes[n]).shape._mdf||this._mdf||t||2===this.m){if(h=(i=d.shape.paths)._length,f=0,!d.shape._mdf&&d.pathsData.length)f=d.totalShapeLength;else{for(p=this.releasePathsData(d.pathsData),o=0;o<h;o+=1)l=bez.getSegmentsLength(i.shapes[o]),p.push(l),f+=l.totalLength;d.totalShapeLength=f,d.pathsData=p}c+=f,d.shape._mdf=!0}else d.shape.paths=d.localShapeCollection;var g,v=e,b=r,P=0;for(n=m-1;0<=n;n-=1)if((d=this.shapes[n]).shape._mdf){for((u=d.localShapeCollection).releaseShapes(),2===this.m&&1<m?(g=this.calculateShapeEdges(e,r,d.totalShapeLength,P,c),P+=d.totalShapeLength):g=[[v,b]],h=g.length,o=0;o<h;o+=1){v=g[o][0],b=g[o][1],y.length=0,b<=1?y.push({s:d.totalShapeLength*v,e:d.totalShapeLength*b}):1<=v?y.push({s:d.totalShapeLength*(v-1),e:d.totalShapeLength*(b-1)}):(y.push({s:d.totalShapeLength*v,e:d.totalShapeLength}),y.push({s:0,e:d.totalShapeLength*(b-1)}));var _=this.addShapes(d,y[0]);if(y[0].s!==y[0].e){if(1<y.length)if(d.shape.paths.shapes[d.shape.paths._length-1].c){var A=_.pop();this.addPaths(_,u),_=this.addShapes(d,y[1],A)}else this.addPaths(_,u),_=this.addShapes(d,y[1]);this.addPaths(_,u)}}d.shape.paths=u}}},TrimModifier.prototype.addPaths=function(t,e){var r,i=t.length;for(r=0;r<i;r+=1)e.addShape(t[r])},TrimModifier.prototype.addSegment=function(t,e,r,i,s,a,n){s.setXYAt(e[0],e[1],"o",a),s.setXYAt(r[0],r[1],"i",a+1),n&&s.setXYAt(t[0],t[1],"v",a),s.setXYAt(i[0],i[1],"v",a+1)},TrimModifier.prototype.addSegmentFromArray=function(t,e,r,i){e.setXYAt(t[1],t[5],"o",r),e.setXYAt(t[2],t[6],"i",r+1),i&&e.setXYAt(t[0],t[4],"v",r),e.setXYAt(t[3],t[7],"v",r+1)},TrimModifier.prototype.addShapes=function(t,e,r){var i,s,a,n,o,h,p,l,f=t.pathsData,m=t.shape.paths.shapes,c=t.shape.paths._length,d=0,u=[],y=!0;for(l=r?(o=r._length,r._length):(r=shape_pool.newElement(),o=0),u.push(r),i=0;i<c;i+=1){for(h=f[i].lengths,r.c=m[i].c,a=m[i].c?h.length:h.length+1,s=1;s<a;s+=1)if(d+(n=h[s-1]).addedLength<e.s)d+=n.addedLength,r.c=!1;else{if(d>e.e){r.c=!1;break}e.s<=d&&e.e>=d+n.addedLength?(this.addSegment(m[i].v[s-1],m[i].o[s-1],m[i].i[s],m[i].v[s],r,o,y),y=!1):(p=bez.getNewSegment(m[i].v[s-1],m[i].v[s],m[i].o[s-1],m[i].i[s],(e.s-d)/n.addedLength,(e.e-d)/n.addedLength,h[s-1]),this.addSegmentFromArray(p,r,o,y),y=!1,r.c=!1),d+=n.addedLength,o+=1}if(m[i].c&&h.length){if(n=h[s-1],d<=e.e){var g=h[s-1].addedLength;e.s<=d&&e.e>=d+g?(this.addSegment(m[i].v[s-1],m[i].o[s-1],m[i].i[0],m[i].v[0],r,o,y),y=!1):(p=bez.getNewSegment(m[i].v[s-1],m[i].v[0],m[i].o[s-1],m[i].i[0],(e.s-d)/g,(e.e-d)/g,h[s-1]),this.addSegmentFromArray(p,r,o,y),y=!1,r.c=!1)}else r.c=!1;d+=n.addedLength,o+=1}if(r._length&&(r.setXYAt(r.v[l][0],r.v[l][1],"i",l),r.setXYAt(r.v[r._length-1][0],r.v[r._length-1][1],"o",r._length-1)),d>e.e)break;i<c-1&&(r=shape_pool.newElement(),y=!0,u.push(r),o=0)}return u},ShapeModifiers.registerModifier("tm",TrimModifier),extendPrototype([ShapeModifier],RoundCornersModifier),RoundCornersModifier.prototype.initModifierProperties=function(t,e){this.getValue=this.processKeys,this.rd=PropertyFactory.getProp(t,e.r,0,null,this),this._isAnimated=!!this.rd.effectsSequence.length},RoundCornersModifier.prototype.processPath=function(t,e){var r=shape_pool.newElement();r.c=t.c;var i,s,a,n,o,h,p,l,f,m,c,d,u,y=t._length,g=0;for(i=0;i<y;i+=1)s=t.v[i],n=t.o[i],a=t.i[i],s[0]===n[0]&&s[1]===n[1]&&s[0]===a[0]&&s[1]===a[1]?0!==i&&i!==y-1||t.c?(o=0===i?t.v[y-1]:t.v[i-1],p=(h=Math.sqrt(Math.pow(s[0]-o[0],2)+Math.pow(s[1]-o[1],2)))?Math.min(h/2,e)/h:0,l=d=s[0]+(o[0]-s[0])*p,f=u=s[1]-(s[1]-o[1])*p,m=l-(l-s[0])*roundCorner,c=f-(f-s[1])*roundCorner,r.setTripleAt(l,f,m,c,d,u,g),g+=1,o=i===y-1?t.v[0]:t.v[i+1],p=(h=Math.sqrt(Math.pow(s[0]-o[0],2)+Math.pow(s[1]-o[1],2)))?Math.min(h/2,e)/h:0,l=m=s[0]+(o[0]-s[0])*p,f=c=s[1]+(o[1]-s[1])*p,d=l-(l-s[0])*roundCorner,u=f-(f-s[1])*roundCorner,r.setTripleAt(l,f,m,c,d,u,g)):r.setTripleAt(s[0],s[1],n[0],n[1],a[0],a[1],g):r.setTripleAt(t.v[i][0],t.v[i][1],t.o[i][0],t.o[i][1],t.i[i][0],t.i[i][1],g),g+=1;return r},RoundCornersModifier.prototype.processShapes=function(t){var e,r,i,s,a,n,o=this.shapes.length,h=this.rd.v;if(0!==h)for(r=0;r<o;r+=1){if((a=this.shapes[r]).shape.paths,n=a.localShapeCollection,a.shape._mdf||this._mdf||t)for(n.releaseShapes(),a.shape._mdf=!0,e=a.shape.paths.shapes,s=a.shape.paths._length,i=0;i<s;i+=1)n.addShape(this.processPath(e[i],h));a.shape.paths=a.localShapeCollection}this.dynamicProperties.length||(this._mdf=!1)},ShapeModifiers.registerModifier("rd",RoundCornersModifier),extendPrototype([ShapeModifier],RepeaterModifier),RepeaterModifier.prototype.initModifierProperties=function(t,e){this.getValue=this.processKeys,this.c=PropertyFactory.getProp(t,e.c,0,null,this),this.o=PropertyFactory.getProp(t,e.o,0,null,this),this.tr=TransformPropertyFactory.getTransformProperty(t,e.tr,this),this.so=PropertyFactory.getProp(t,e.tr.so,0,.01,this),this.eo=PropertyFactory.getProp(t,e.tr.eo,0,.01,this),this.data=e,this.dynamicProperties.length||this.getValue(!0),this._isAnimated=!!this.dynamicProperties.length,this.pMatrix=new Matrix,this.rMatrix=new Matrix,this.sMatrix=new Matrix,this.tMatrix=new Matrix,this.matrix=new Matrix},RepeaterModifier.prototype.applyTransforms=function(t,e,r,i,s,a){var n=a?-1:1,o=i.s.v[0]+(1-i.s.v[0])*(1-s),h=i.s.v[1]+(1-i.s.v[1])*(1-s);t.translate(i.p.v[0]*n*s,i.p.v[1]*n*s,i.p.v[2]),e.translate(-i.a.v[0],-i.a.v[1],i.a.v[2]),e.rotate(-i.r.v*n*s),e.translate(i.a.v[0],i.a.v[1],i.a.v[2]),r.translate(-i.a.v[0],-i.a.v[1],i.a.v[2]),r.scale(a?1/o:o,a?1/h:h),r.translate(i.a.v[0],i.a.v[1],i.a.v[2])},RepeaterModifier.prototype.init=function(t,e,r,i){this.elem=t,this.arr=e,this.pos=r,this.elemsData=i,this._currentCopies=0,this._elements=[],this._groups=[],this.frameId=-1,this.initDynamicPropertyContainer(t),this.initModifierProperties(t,e[r]);for(;0<r;)r-=1,this._elements.unshift(e[r]),1;this.dynamicProperties.length?this.k=!0:this.getValue(!0)},RepeaterModifier.prototype.resetElements=function(t){var e,r=t.length;for(e=0;e<r;e+=1)t[e]._processed=!1,"gr"===t[e].ty&&this.resetElements(t[e].it)},RepeaterModifier.prototype.cloneElements=function(t){t.length;var e=JSON.parse(JSON.stringify(t));return this.resetElements(e),e},RepeaterModifier.prototype.changeGroupRender=function(t,e){var r,i=t.length;for(r=0;r<i;r+=1)t[r]._render=e,"gr"===t[r].ty&&this.changeGroupRender(t[r].it,e)},RepeaterModifier.prototype.processShapes=function(t){var e,r,i,s,a;if(this._mdf||t){var n,o=Math.ceil(this.c.v);if(this._groups.length<o){for(;this._groups.length<o;){var h={it:this.cloneElements(this._elements),ty:"gr"};h.it.push({a:{a:0,ix:1,k:[0,0]},nm:"Transform",o:{a:0,ix:7,k:100},p:{a:0,ix:2,k:[0,0]},r:{a:1,ix:6,k:[{s:0,e:0,t:0},{s:0,e:0,t:1}]},s:{a:0,ix:3,k:[100,100]},sa:{a:0,ix:5,k:0},sk:{a:0,ix:4,k:0},ty:"tr"}),this.arr.splice(0,0,h),this._groups.splice(0,0,h),this._currentCopies+=1}this.elem.reloadShapes()}for(i=a=0;i<=this._groups.length-1;i+=1)n=a<o,this._groups[i]._render=n,this.changeGroupRender(this._groups[i].it,n),a+=1;this._currentCopies=o;var p=this.o.v,l=p%1,f=0<p?Math.floor(p):Math.ceil(p),m=(this.tr.v.props,this.pMatrix.props),c=this.rMatrix.props,d=this.sMatrix.props;this.pMatrix.reset(),this.rMatrix.reset(),this.sMatrix.reset(),this.tMatrix.reset(),this.matrix.reset();var u,y,g=0;if(0<p){for(;g<f;)this.applyTransforms(this.pMatrix,this.rMatrix,this.sMatrix,this.tr,1,!1),g+=1;l&&(this.applyTransforms(this.pMatrix,this.rMatrix,this.sMatrix,this.tr,l,!1),g+=l)}else if(p<0){for(;f<g;)this.applyTransforms(this.pMatrix,this.rMatrix,this.sMatrix,this.tr,1,!0),g-=1;l&&(this.applyTransforms(this.pMatrix,this.rMatrix,this.sMatrix,this.tr,-l,!0),g-=l)}for(i=1===this.data.m?0:this._currentCopies-1,s=1===this.data.m?1:-1,a=this._currentCopies;a;){if(y=(r=(e=this.elemsData[i].it)[e.length-1].transform.mProps.v.props).length,e[e.length-1].transform.mProps._mdf=!0,e[e.length-1].transform.op._mdf=!0,e[e.length-1].transform.op.v=this.so.v+(this.eo.v-this.so.v)*(i/(this._currentCopies-1)),0!==g){for((0!==i&&1===s||i!==this._currentCopies-1&&-1===s)&&this.applyTransforms(this.pMatrix,this.rMatrix,this.sMatrix,this.tr,1,!1),this.matrix.transform(c[0],c[1],c[2],c[3],c[4],c[5],c[6],c[7],c[8],c[9],c[10],c[11],c[12],c[13],c[14],c[15]),this.matrix.transform(d[0],d[1],d[2],d[3],d[4],d[5],d[6],d[7],d[8],d[9],d[10],d[11],d[12],d[13],d[14],d[15]),this.matrix.transform(m[0],m[1],m[2],m[3],m[4],m[5],m[6],m[7],m[8],m[9],m[10],m[11],m[12],m[13],m[14],m[15]),u=0;u<y;u+=1)r[u]=this.matrix.props[u];this.matrix.reset()}else for(this.matrix.reset(),u=0;u<y;u+=1)r[u]=this.matrix.props[u];g+=1,a-=1,i+=s}}else for(a=this._currentCopies,i=0,s=1;a;)r=(e=this.elemsData[i].it)[e.length-1].transform.mProps.v.props,e[e.length-1].transform.mProps._mdf=!1,e[e.length-1].transform.op._mdf=!1,a-=1,i+=s},RepeaterModifier.prototype.addShape=function(){},ShapeModifiers.registerModifier("rp",RepeaterModifier),ShapeCollection.prototype.addShape=function(t){this._length===this._maxLength&&(this.shapes=this.shapes.concat(createSizedArray(this._maxLength)),this._maxLength*=2),this.shapes[this._length]=t,this._length+=1},ShapeCollection.prototype.releaseShapes=function(){var t;for(t=0;t<this._length;t+=1)shape_pool.release(this.shapes[t]);this._length=0},DashProperty.prototype.getValue=function(t){if((this.elem.globalData.frameId!==this.frameId||t)&&(this.frameId=this.elem.globalData.frameId,this.iterateDynamicProperties(),this._mdf=this._mdf||t,this._mdf)){var e=0,r=this.dataProps.length;for("svg"===this.renderer&&(this.dashStr=""),e=0;e<r;e+=1)"o"!=this.dataProps[e].n?"svg"===this.renderer?this.dashStr+=" "+this.dataProps[e].p.v:this.dashArray[e]=this.dataProps[e].p.v:this.dashoffset[0]=this.dataProps[e].p.v}},extendPrototype([DynamicPropertyContainer],DashProperty),GradientProperty.prototype.comparePoints=function(t,e){for(var r=0,i=this.o.length/2;r<i;){if(.01<Math.abs(t[4*r]-t[4*e+2*r]))return!1;r+=1}return!0},GradientProperty.prototype.checkCollapsable=function(){if(this.o.length/2!=this.c.length/4)return!1;if(this.data.k.k[0].s)for(var t=0,e=this.data.k.k.length;t<e;){if(!this.comparePoints(this.data.k.k[t].s,this.data.p))return!1;t+=1}else if(!this.comparePoints(this.data.k.k,this.data.p))return!1;return!0},GradientProperty.prototype.getValue=function(t){if(this.prop.getValue(),this._mdf=!1,this._cmdf=!1,this._omdf=!1,this.prop._mdf||t){var e,r,i,s=4*this.data.p;for(e=0;e<s;e+=1)r=e%4==0?100:255,i=Math.round(this.prop.v[e]*r),this.c[e]!==i&&(this.c[e]=i,this._cmdf=!t);if(this.o.length)for(s=this.prop.v.length,e=4*this.data.p;e<s;e+=1)r=e%2==0?100:1,i=e%2==0?Math.round(100*this.prop.v[e]):this.prop.v[e],this.o[e-4*this.data.p]!==i&&(this.o[e-4*this.data.p]=i,this._omdf=!t);this._mdf=!t}},extendPrototype([DynamicPropertyContainer],GradientProperty);var buildShapeString=function(t,e,r,i){if(0===e)return"";var s,a=t.o,n=t.i,o=t.v,h=" M"+i.applyToPointStringified(o[0][0],o[0][1]);for(s=1;s<e;s+=1)h+=" C"+i.applyToPointStringified(a[s-1][0],a[s-1][1])+" "+i.applyToPointStringified(n[s][0],n[s][1])+" "+i.applyToPointStringified(o[s][0],o[s][1]);return r&&e&&(h+=" C"+i.applyToPointStringified(a[s-1][0],a[s-1][1])+" "+i.applyToPointStringified(n[0][0],n[0][1])+" "+i.applyToPointStringified(o[0][0],o[0][1]),h+="z"),h},ImagePreloader=function(){var s=function(){var t=createTag("canvas");t.width=1,t.height=1;var e=t.getContext("2d");return e.fillStyle="#FF0000",e.fillRect(0,0,1,1),t}();function t(){this.loadedAssets+=1,this.loadedAssets===this.totalImages&&this.imagesLoadedCb&&this.imagesLoadedCb(null)}function e(t){var e=function(t,e,r){var i="";if(t.e)i=t.p;else if(e){var s=t.p;-1!==s.indexOf("images/")&&(s=s.split("/")[1]),i=e+s}else i=r,i+=t.u?t.u:"",i+=t.p;return i}(t,this.assetsPath,this.path),r=createTag("img");r.crossOrigin="anonymous",r.addEventListener("load",this._imageLoaded.bind(this),!1),r.addEventListener("error",function(){i.img=s,this._imageLoaded()}.bind(this),!1),r.src=e;var i={img:r,assetData:t};return i}function r(t,e){this.imagesLoadedCb=e;var r,i=t.length;for(r=0;r<i;r+=1)t[r].layers||(this.totalImages+=1,this.images.push(this._createImageData(t[r])))}function i(t){this.path=t||""}function a(t){this.assetsPath=t||""}function n(t){for(var e=0,r=this.images.length;e<r;){if(this.images[e].assetData===t)return this.images[e].img;e+=1}}function o(){this.imagesLoadedCb=null,this.images.length=0}function h(){return this.totalImages===this.loadedAssets}return function(){this.loadAssets=r,this.setAssetsPath=a,this.setPath=i,this.loaded=h,this.destroy=o,this.getImage=n,this._createImageData=e,this._imageLoaded=t,this.assetsPath="",this.path="",this.totalImages=0,this.loadedAssets=0,this.imagesLoadedCb=null,this.images=[]}}(),featureSupport=(lw={maskType:!0},(/MSIE 10/i.test(navigator.userAgent)||/MSIE 9/i.test(navigator.userAgent)||/rv:11.0/i.test(navigator.userAgent)||/Edge\/\d./i.test(navigator.userAgent))&&(lw.maskType=!1),lw),lw,filtersFactory=(mw={},mw.createFilter=function(t){var e=createNS("filter");return e.setAttribute("id",t),e.setAttribute("filterUnits","objectBoundingBox"),e.setAttribute("x","0%"),e.setAttribute("y","0%"),e.setAttribute("width","100%"),e.setAttribute("height","100%"),e},mw.createAlphaToLuminanceFilter=function(){var t=createNS("feColorMatrix");return t.setAttribute("type","matrix"),t.setAttribute("color-interpolation-filters","sRGB"),t.setAttribute("values","0 0 0 1 0  0 0 0 1 0  0 0 0 1 0  0 0 0 1 1"),t},mw),mw,assetLoader=function(){function a(t){return t.response&&"object"==typeof t.response?t.response:t.response&&"string"==typeof t.response?JSON.parse(t.response):t.responseText?JSON.parse(t.responseText):void 0}return{load:function(t,e,r){var i,s=new XMLHttpRequest;s.open("GET",t,!0),s.responseType="json",s.send(),s.onreadystatechange=function(){if(4==s.readyState)if(200==s.status)i=a(s),e(i);else try{i=a(s),e(i)}catch(t){r&&r(t)}}}}}();function TextAnimatorProperty(t,e,r){this._isFirstFrame=!0,this._hasMaskedPath=!1,this._frameId=-1,this._textData=t,this._renderType=e,this._elem=r,this._animatorsData=createSizedArray(this._textData.a.length),this._pathData={},this._moreOptions={alignment:{}},this.renderedLetters=[],this.lettersChangedFlag=!1,this.initDynamicPropertyContainer(r)}function TextAnimatorDataProperty(t,e,r){var i={propType:!1},s=PropertyFactory.getProp,a=e.a;this.a={r:a.r?s(t,a.r,0,degToRads,r):i,rx:a.rx?s(t,a.rx,0,degToRads,r):i,ry:a.ry?s(t,a.ry,0,degToRads,r):i,sk:a.sk?s(t,a.sk,0,degToRads,r):i,sa:a.sa?s(t,a.sa,0,degToRads,r):i,s:a.s?s(t,a.s,1,.01,r):i,a:a.a?s(t,a.a,1,0,r):i,o:a.o?s(t,a.o,0,.01,r):i,p:a.p?s(t,a.p,1,0,r):i,sw:a.sw?s(t,a.sw,0,0,r):i,sc:a.sc?s(t,a.sc,1,0,r):i,fc:a.fc?s(t,a.fc,1,0,r):i,fh:a.fh?s(t,a.fh,0,0,r):i,fs:a.fs?s(t,a.fs,0,.01,r):i,fb:a.fb?s(t,a.fb,0,.01,r):i,t:a.t?s(t,a.t,0,0,r):i},this.s=TextSelectorProp.getTextSelectorProp(t,e.s,r),this.s.t=e.s.t}function LetterProps(t,e,r,i,s,a){this.o=t,this.sw=e,this.sc=r,this.fc=i,this.m=s,this.p=a,this._mdf={o:!0,sw:!!e,sc:!!r,fc:!!i,m:!0,p:!0}}function TextProperty(t,e){this._frameId=initialDefaultFrame,this.pv="",this.v="",this.kf=!1,this._isFirstFrame=!0,this._mdf=!1,this.data=e,this.elem=t,this.comp=this.elem.comp,this.keysIndex=0,this.canResize=!1,this.minimumFontSize=1,this.effectsSequence=[],this.currentData={ascent:0,boxWidth:this.defaultBoxWidth,f:"",fStyle:"",fWeight:"",fc:"",j:"",justifyOffset:"",l:[],lh:0,lineWidths:[],ls:"",of:"",s:"",sc:"",sw:0,t:0,tr:0,sz:0,ps:null,fillColorAnim:!1,strokeColorAnim:!1,strokeWidthAnim:!1,yOffset:0,finalSize:0,finalText:[],finalLineHeight:0,__complete:!1},this.copyData(this.currentData,this.data.d.k[0].s),this.searchProperty()||this.completeTextData(this.currentData)}TextAnimatorProperty.prototype.searchProperties=function(){var t,e,r=this._textData.a.length,i=PropertyFactory.getProp;for(t=0;t<r;t+=1)e=this._textData.a[t],this._animatorsData[t]=new TextAnimatorDataProperty(this._elem,e,this);this._textData.p&&"m"in this._textData.p?(this._pathData={f:i(this._elem,this._textData.p.f,0,0,this),l:i(this._elem,this._textData.p.l,0,0,this),r:this._textData.p.r,m:this._elem.maskManager.getMaskProperty(this._textData.p.m)},this._hasMaskedPath=!0):this._hasMaskedPath=!1,this._moreOptions.alignment=i(this._elem,this._textData.m.a,1,0,this)},TextAnimatorProperty.prototype.getMeasures=function(t,e){if(this.lettersChangedFlag=e,this._mdf||this._isFirstFrame||e||this._hasMaskedPath&&this._pathData.m._mdf){this._isFirstFrame=!1;var r,i,s,a,n,o,h,p,l,f,m,c,d,u,y,g,v,b,P,_=this._moreOptions.alignment.v,A=this._animatorsData,S=this._textData,x=this.mHelper,E=this._renderType,k=this.renderedLetters.length,T=(this.data,t.l);if(this._hasMaskedPath){if(P=this._pathData.m,!this._pathData.n||this._pathData._mdf){var M,D=P.v;for(this._pathData.r&&(D=D.reverse()),n={tLength:0,segments:[]},a=D._length-1,s=g=0;s<a;s+=1)M={s:D.v[s],e:D.v[s+1],to:[D.o[s][0]-D.v[s][0],D.o[s][1]-D.v[s][1]],ti:[D.i[s+1][0]-D.v[s+1][0],D.i[s+1][1]-D.v[s+1][1]]},bez.buildBezierData(M),n.tLength+=M.bezierData.segmentLength,n.segments.push(M),g+=M.bezierData.segmentLength;s=a,P.v.c&&(M={s:D.v[s],e:D.v[0],to:[D.o[s][0]-D.v[s][0],D.o[s][1]-D.v[s][1]],ti:[D.i[0][0]-D.v[0][0],D.i[0][1]-D.v[0][1]]},bez.buildBezierData(M),n.tLength+=M.bezierData.segmentLength,n.segments.push(M),g+=M.bezierData.segmentLength),this._pathData.pi=n}if(n=this._pathData.pi,o=this._pathData.f.v,f=1,l=!(p=m=0),u=n.segments,o<0&&P.v.c)for(n.tLength<Math.abs(o)&&(o=-Math.abs(o)%n.tLength),f=(d=u[m=u.length-1].bezierData.points).length-1;o<0;)o+=d[f].partialLength,(f-=1)<0&&(f=(d=u[m-=1].bezierData.points).length-1);c=(d=u[m].bezierData.points)[f-1],y=(h=d[f]).partialLength}a=T.length,i=r=0;var F,I,C,w,V=1.2*t.finalSize*.714,R=!0;C=A.length;var L,G,N,z,B,O,j,q,H,W,Y,X,$,J=-1,U=o,K=m,Z=f,Q=-1,tt="",et=this.defaultPropsArray;if(2===t.j||1===t.j){var rt=0,it=0,st=2===t.j?-.5:-1,at=0,nt=!0;for(s=0;s<a;s+=1)if(T[s].n){for(rt&&(rt+=it);at<s;)T[at].animatorJustifyOffset=rt,at+=1;nt=!(rt=0)}else{for(I=0;I<C;I+=1)(F=A[I].a).t.propType&&(nt&&2===t.j&&(it+=F.t.v*st),(L=A[I].s.getMult(T[s].anIndexes[I],S.a[I].s.totalChars)).length?rt+=F.t.v*L[0]*st:rt+=F.t.v*L*st);nt=!1}for(rt&&(rt+=it);at<s;)T[at].animatorJustifyOffset=rt,at+=1}for(s=0;s<a;s+=1){if(x.reset(),B=1,T[s].n)r=0,i+=t.yOffset,i+=R?1:0,o=U,R=!1,0,this._hasMaskedPath&&(f=Z,c=(d=u[m=K].bezierData.points)[f-1],y=(h=d[f]).partialLength,p=0),$=W=X=tt="",et=this.defaultPropsArray;else{if(this._hasMaskedPath){if(Q!==T[s].line){switch(t.j){case 1:o+=g-t.lineWidths[T[s].line];break;case 2:o+=(g-t.lineWidths[T[s].line])/2}Q=T[s].line}J!==T[s].ind&&(T[J]&&(o+=T[J].extra),o+=T[s].an/2,J=T[s].ind),o+=_[0]*T[s].an/200;var ot=0;for(I=0;I<C;I+=1)(F=A[I].a).p.propType&&((L=A[I].s.getMult(T[s].anIndexes[I],S.a[I].s.totalChars)).length?ot+=F.p.v[0]*L[0]:ot+=F.p.v[0]*L),F.a.propType&&((L=A[I].s.getMult(T[s].anIndexes[I],S.a[I].s.totalChars)).length?ot+=F.a.v[0]*L[0]:ot+=F.a.v[0]*L);for(l=!0;l;)o+ot<=p+y||!d?(v=(o+ot-p)/h.partialLength,N=c.point[0]+(h.point[0]-c.point[0])*v,z=c.point[1]+(h.point[1]-c.point[1])*v,x.translate(-_[0]*T[s].an/200,-_[1]*V/100),l=!1):d&&(p+=h.partialLength,(f+=1)>=d.length&&(f=0,d=u[m+=1]?u[m].bezierData.points:P.v.c?u[m=f=0].bezierData.points:(p-=h.partialLength,null)),d&&(c=h,y=(h=d[f]).partialLength));G=T[s].an/2-T[s].add,x.translate(-G,0,0)}else G=T[s].an/2-T[s].add,x.translate(-G,0,0),x.translate(-_[0]*T[s].an/200,-_[1]*V/100,0);for(T[s].l/2,I=0;I<C;I+=1)(F=A[I].a).t.propType&&(L=A[I].s.getMult(T[s].anIndexes[I],S.a[I].s.totalChars),0===r&&0===t.j||(this._hasMaskedPath?L.length?o+=F.t.v*L[0]:o+=F.t.v*L:L.length?r+=F.t.v*L[0]:r+=F.t.v*L));for(T[s].l/2,t.strokeWidthAnim&&(j=t.sw||0),t.strokeColorAnim&&(O=t.sc?[t.sc[0],t.sc[1],t.sc[2]]:[0,0,0]),t.fillColorAnim&&t.fc&&(q=[t.fc[0],t.fc[1],t.fc[2]]),I=0;I<C;I+=1)(F=A[I].a).a.propType&&((L=A[I].s.getMult(T[s].anIndexes[I],S.a[I].s.totalChars)).length?x.translate(-F.a.v[0]*L[0],-F.a.v[1]*L[1],F.a.v[2]*L[2]):x.translate(-F.a.v[0]*L,-F.a.v[1]*L,F.a.v[2]*L));for(I=0;I<C;I+=1)(F=A[I].a).s.propType&&((L=A[I].s.getMult(T[s].anIndexes[I],S.a[I].s.totalChars)).length?x.scale(1+(F.s.v[0]-1)*L[0],1+(F.s.v[1]-1)*L[1],1):x.scale(1+(F.s.v[0]-1)*L,1+(F.s.v[1]-1)*L,1));for(I=0;I<C;I+=1){if(F=A[I].a,L=A[I].s.getMult(T[s].anIndexes[I],S.a[I].s.totalChars),F.sk.propType&&(L.length?x.skewFromAxis(-F.sk.v*L[0],F.sa.v*L[1]):x.skewFromAxis(-F.sk.v*L,F.sa.v*L)),F.r.propType&&(L.length?x.rotateZ(-F.r.v*L[2]):x.rotateZ(-F.r.v*L)),F.ry.propType&&(L.length?x.rotateY(F.ry.v*L[1]):x.rotateY(F.ry.v*L)),F.rx.propType&&(L.length?x.rotateX(F.rx.v*L[0]):x.rotateX(F.rx.v*L)),F.o.propType&&(L.length?B+=(F.o.v*L[0]-B)*L[0]:B+=(F.o.v*L-B)*L),t.strokeWidthAnim&&F.sw.propType&&(L.length?j+=F.sw.v*L[0]:j+=F.sw.v*L),t.strokeColorAnim&&F.sc.propType)for(H=0;H<3;H+=1)L.length?O[H]=O[H]+(F.sc.v[H]-O[H])*L[0]:O[H]=O[H]+(F.sc.v[H]-O[H])*L;if(t.fillColorAnim&&t.fc){if(F.fc.propType)for(H=0;H<3;H+=1)L.length?q[H]=q[H]+(F.fc.v[H]-q[H])*L[0]:q[H]=q[H]+(F.fc.v[H]-q[H])*L;F.fh.propType&&(q=L.length?addHueToRGB(q,F.fh.v*L[0]):addHueToRGB(q,F.fh.v*L)),F.fs.propType&&(q=L.length?addSaturationToRGB(q,F.fs.v*L[0]):addSaturationToRGB(q,F.fs.v*L)),F.fb.propType&&(q=L.length?addBrightnessToRGB(q,F.fb.v*L[0]):addBrightnessToRGB(q,F.fb.v*L))}}for(I=0;I<C;I+=1)(F=A[I].a).p.propType&&(L=A[I].s.getMult(T[s].anIndexes[I],S.a[I].s.totalChars),this._hasMaskedPath?L.length?x.translate(0,F.p.v[1]*L[0],-F.p.v[2]*L[1]):x.translate(0,F.p.v[1]*L,-F.p.v[2]*L):L.length?x.translate(F.p.v[0]*L[0],F.p.v[1]*L[1],-F.p.v[2]*L[2]):x.translate(F.p.v[0]*L,F.p.v[1]*L,-F.p.v[2]*L));if(t.strokeWidthAnim&&(W=j<0?0:j),t.strokeColorAnim&&(Y="rgb("+Math.round(255*O[0])+","+Math.round(255*O[1])+","+Math.round(255*O[2])+")"),t.fillColorAnim&&t.fc&&(X="rgb("+Math.round(255*q[0])+","+Math.round(255*q[1])+","+Math.round(255*q[2])+")"),this._hasMaskedPath){if(x.translate(0,-t.ls),x.translate(0,_[1]*V/100+i,0),S.p.p){b=(h.point[1]-c.point[1])/(h.point[0]-c.point[0]);var ht=180*Math.atan(b)/Math.PI;h.point[0]<c.point[0]&&(ht+=180),x.rotate(-ht*Math.PI/180)}x.translate(N,z,0),o-=_[0]*T[s].an/200,T[s+1]&&J!==T[s+1].ind&&(o+=T[s].an/2,o+=t.tr/1e3*t.finalSize)}else{switch(x.translate(r,i,0),t.ps&&x.translate(t.ps[0],t.ps[1]+t.ascent,0),t.j){case 1:x.translate(T[s].animatorJustifyOffset+t.justifyOffset+(t.boxWidth-t.lineWidths[T[s].line]),0,0);break;case 2:x.translate(T[s].animatorJustifyOffset+t.justifyOffset+(t.boxWidth-t.lineWidths[T[s].line])/2,0,0)}x.translate(0,-t.ls),x.translate(G,0,0),x.translate(_[0]*T[s].an/200,_[1]*V/100,0),r+=T[s].l+t.tr/1e3*t.finalSize}"html"===E?tt=x.toCSS():"svg"===E?tt=x.to2dCSS():et=[x.props[0],x.props[1],x.props[2],x.props[3],x.props[4],x.props[5],x.props[6],x.props[7],x.props[8],x.props[9],x.props[10],x.props[11],x.props[12],x.props[13],x.props[14],x.props[15]],$=B}this.lettersChangedFlag=k<=s?(w=new LetterProps($,W,Y,X,tt,et),this.renderedLetters.push(w),k+=1,!0):(w=this.renderedLetters[s]).update($,W,Y,X,tt,et)||this.lettersChangedFlag}}},TextAnimatorProperty.prototype.getValue=function(){this._elem.globalData.frameId!==this._frameId&&(this._frameId=this._elem.globalData.frameId,this.iterateDynamicProperties())},TextAnimatorProperty.prototype.mHelper=new Matrix,TextAnimatorProperty.prototype.defaultPropsArray=[],extendPrototype([DynamicPropertyContainer],TextAnimatorProperty),LetterProps.prototype.update=function(t,e,r,i,s,a){this._mdf.o=!1,this._mdf.sw=!1,this._mdf.sc=!1,this._mdf.fc=!1,this._mdf.m=!1;var n=this._mdf.p=!1;return this.o!==t&&(this.o=t,n=this._mdf.o=!0),this.sw!==e&&(this.sw=e,n=this._mdf.sw=!0),this.sc!==r&&(this.sc=r,n=this._mdf.sc=!0),this.fc!==i&&(this.fc=i,n=this._mdf.fc=!0),this.m!==s&&(this.m=s,n=this._mdf.m=!0),!a.length||this.p[0]===a[0]&&this.p[1]===a[1]&&this.p[4]===a[4]&&this.p[5]===a[5]&&this.p[12]===a[12]&&this.p[13]===a[13]||(this.p=a,n=this._mdf.p=!0),n},TextProperty.prototype.defaultBoxWidth=[0,0],TextProperty.prototype.copyData=function(t,e){for(var r in e)e.hasOwnProperty(r)&&(t[r]=e[r]);return t},TextProperty.prototype.setCurrentData=function(t){t.__complete||this.completeTextData(t),this.currentData=t,this.currentData.boxWidth=this.currentData.boxWidth||this.defaultBoxWidth,this._mdf=!0},TextProperty.prototype.searchProperty=function(){return this.searchKeyframes()},TextProperty.prototype.searchKeyframes=function(){return this.kf=1<this.data.d.k.length,this.kf&&this.addEffect(this.getKeyframeValue.bind(this)),this.kf},TextProperty.prototype.addEffect=function(t){this.effectsSequence.push(t),this.elem.addDynamicProperty(this)},TextProperty.prototype.getValue=function(t){if(this.elem.globalData.frameId!==this.frameId&&this.effectsSequence.length||t){this.currentData.t=this.data.d.k[this.keysIndex].s.t;var e=this.currentData,r=this.keysIndex;if(this.lock)this.setCurrentData(this.currentData);else{this.lock=!0,this._mdf=!1;var i,s=this.effectsSequence.length,a=t||this.data.d.k[this.keysIndex].s;for(i=0;i<s;i+=1)a=r!==this.keysIndex?this.effectsSequence[i](a,a.t):this.effectsSequence[i](this.currentData,a.t);e!==a&&this.setCurrentData(a),this.pv=this.v=this.currentData,this.lock=!1,this.frameId=this.elem.globalData.frameId}}},TextProperty.prototype.getKeyframeValue=function(){for(var t=this.data.d.k,e=this.elem.comp.renderedFrame,r=0,i=t.length;r<=i-1&&(t[r].s,!(r===i-1||t[r+1].t>e));)r+=1;return this.keysIndex!==r&&(this.keysIndex=r),this.data.d.k[this.keysIndex].s},TextProperty.prototype.buildFinalText=function(t){for(var e=FontManager.getCombinedCharacterCodes(),r=[],i=0,s=t.length;i<s;)-1!==e.indexOf(t.charCodeAt(i))?r[r.length-1]+=t.charAt(i):r.push(t.charAt(i)),i+=1;return r},TextProperty.prototype.completeTextData=function(t){t.__complete=!0;var e,r,i,s,a,n,o,h=this.elem.globalData.fontManager,p=this.data,l=[],f=0,m=p.m.g,c=0,d=0,u=0,y=[],g=0,v=0,b=h.getFontByName(t.f),P=0,_=b.fStyle?b.fStyle.split(" "):[],A="normal",S="normal";for(r=_.length,e=0;e<r;e+=1)switch(_[e].toLowerCase()){case"italic":S="italic";break;case"bold":A="700";break;case"black":A="900";break;case"medium":A="500";break;case"regular":case"normal":A="400";break;case"light":case"thin":A="200"}t.fWeight=b.fWeight||A,t.fStyle=S,r=t.t.length,t.finalSize=t.s,t.finalText=this.buildFinalText(t.t),t.finalLineHeight=t.lh;var x,E=t.tr/1e3*t.finalSize;if(t.sz)for(var k,T,M=!0,D=t.sz[0],F=t.sz[1];M;){g=k=0,r=(T=this.buildFinalText(t.t)).length,E=t.tr/1e3*t.finalSize;var I=-1;for(e=0;e<r;e+=1)x=T[e].charCodeAt(0),i=!1," "===T[e]?I=e:13!==x&&3!==x||(i=!(g=0),k+=t.finalLineHeight||1.2*t.finalSize),D<g+(P=h.chars?(o=h.getCharData(T[e],b.fStyle,b.fFamily),i?0:o.w*t.finalSize/100):h.measureText(T[e],t.f,t.finalSize))&&" "!==T[e]?(-1===I?r+=1:e=I,k+=t.finalLineHeight||1.2*t.finalSize,T.splice(e,I===e?1:0,"\r"),I=-1,g=0):(g+=P,g+=E);k+=b.ascent*t.finalSize/100,this.canResize&&t.finalSize>this.minimumFontSize&&F<k?(t.finalSize-=1,t.finalLineHeight=t.finalSize*t.lh/t.s):(t.finalText=T,r=t.finalText.length,M=!1)}g=-E;var C,w=P=0;for(e=0;e<r;e+=1)if(i=!1,x=(C=t.finalText[e]).charCodeAt(0)," "===C?s="\xa0":13===x||3===x?(w=0,y.push(g),v=v<g?g:v,g=-2*E,i=!(s=""),u+=1):s=t.finalText[e],P=h.chars?(o=h.getCharData(C,b.fStyle,h.getFontByName(t.f).fFamily),i?0:o.w*t.finalSize/100):h.measureText(s,t.f,t.finalSize)," "===C?w+=P+E:(g+=P+E+w,w=0),l.push({l:P,an:P,add:c,n:i,anIndexes:[],val:s,line:u,animatorJustifyOffset:0}),2==m){if(c+=P,""===s||"\xa0"===s||e===r-1){for(""!==s&&"\xa0"!==s||(c-=P);d<=e;)l[d].an=c,l[d].ind=f,l[d].extra=P,d+=1;f+=1,c=0}}else if(3==m){if(c+=P,""===s||e===r-1){for(""===s&&(c-=P);d<=e;)l[d].an=c,l[d].ind=f,l[d].extra=P,d+=1;c=0,f+=1}}else l[f].ind=f,l[f].extra=0,f+=1;if(t.l=l,v=v<g?g:v,y.push(g),t.sz)t.boxWidth=t.sz[0],t.justifyOffset=0;else switch(t.boxWidth=v,t.j){case 1:t.justifyOffset=-t.boxWidth;break;case 2:t.justifyOffset=-t.boxWidth/2;break;default:t.justifyOffset=0}t.lineWidths=y;var V,R,L=p.a;n=L.length;var G,N,z=[];for(a=0;a<n;a+=1){for((V=L[a]).a.sc&&(t.strokeColorAnim=!0),V.a.sw&&(t.strokeWidthAnim=!0),(V.a.fc||V.a.fh||V.a.fs||V.a.fb)&&(t.fillColorAnim=!0),N=0,G=V.s.b,e=0;e<r;e+=1)(R=l[e]).anIndexes[a]=N,(1==G&&""!==R.val||2==G&&""!==R.val&&"\xa0"!==R.val||3==G&&(R.n||"\xa0"==R.val||e==r-1)||4==G&&(R.n||e==r-1))&&(1===V.s.rn&&z.push(N),N+=1);p.a[a].s.totalChars=N;var B,O=-1;if(1===V.s.rn)for(e=0;e<r;e+=1)O!=(R=l[e]).anIndexes[a]&&(O=R.anIndexes[a],B=z.splice(Math.floor(Math.random()*z.length),1)[0]),R.anIndexes[a]=B}t.yOffset=t.finalLineHeight||1.2*t.finalSize,t.ls=t.ls||0,t.ascent=b.ascent*t.finalSize/100},TextProperty.prototype.updateDocumentData=function(t,e){e=void 0===e?this.keysIndex:e;var r=this.copyData({},this.data.d.k[e].s);r=this.copyData(r,t),this.data.d.k[e].s=r,this.recalculate(e),this.elem.addDynamicProperty(this)},TextProperty.prototype.recalculate=function(t){var e=this.data.d.k[t].s;e.__complete=!1,this.keysIndex=0,this._isFirstFrame=!0,this.getValue(e)},TextProperty.prototype.canResizeFont=function(t){this.canResize=t,this.recalculate(this.keysIndex),this.elem.addDynamicProperty(this)},TextProperty.prototype.setMinimumFontSize=function(t){this.minimumFontSize=Math.floor(t)||1,this.recalculate(this.keysIndex),this.elem.addDynamicProperty(this)};var TextSelectorProp=function(){var p=Math.max,l=Math.min,f=Math.floor;function i(t,e){this._currentTextLength=-1,this.k=!1,this.data=e,this.elem=t,this.comp=t.comp,this.finalS=0,this.finalE=0,this.initDynamicPropertyContainer(t),this.s=PropertyFactory.getProp(t,e.s||{k:0},0,0,this),this.e="e"in e?PropertyFactory.getProp(t,e.e,0,0,this):{v:100},this.o=PropertyFactory.getProp(t,e.o||{k:0},0,0,this),this.xe=PropertyFactory.getProp(t,e.xe||{k:0},0,0,this),this.ne=PropertyFactory.getProp(t,e.ne||{k:0},0,0,this),this.a=PropertyFactory.getProp(t,e.a,0,.01,this),this.dynamicProperties.length||this.getValue()}return i.prototype={getMult:function(t){this._currentTextLength!==this.elem.textProperty.currentData.l.length&&this.getValue();var e=BezierFactory.getBezierEasing(this.ne.v/100,0,1-this.xe.v/100,1).get,r=0,i=this.finalS,s=this.finalE,a=this.data.sh;if(2==a)r=e(r=s===i?s<=t?1:0:p(0,l(.5/(s-i)+(t-i)/(s-i),1)));else if(3==a)r=e(r=s===i?s<=t?0:1:1-p(0,l(.5/(s-i)+(t-i)/(s-i),1)));else if(4==a)s===i?r=0:(r=p(0,l(.5/(s-i)+(t-i)/(s-i),1)))<.5?r*=2:r=1-2*(r-.5),r=e(r);else if(5==a){if(s===i)r=0;else{var n=s-i,o=-n/2+(t=l(p(0,t+.5-i),s-i)),h=n/2;r=Math.sqrt(1-o*o/(h*h))}r=e(r)}else r=6==a?e(r=s===i?0:(t=l(p(0,t+.5-i),s-i),(1+Math.cos(Math.PI+2*Math.PI*t/(s-i)))/2)):(t>=f(i)&&(r=t-i<0?1-(i-t):p(0,l(s-t,1))),e(r));return r*this.a.v},getValue:function(t){this.iterateDynamicProperties(),this._mdf=t||this._mdf,this._currentTextLength=this.elem.textProperty.currentData.l.length||0,t&&2===this.data.r&&(this.e.v=this._currentTextLength);var e=2===this.data.r?1:100/this.data.totalChars,r=this.o.v/e,i=this.s.v/e+r,s=this.e.v/e+r;if(s<i){var a=i;i=s,s=a}this.finalS=i,this.finalE=s}},extendPrototype([DynamicPropertyContainer],i),{getTextSelectorProp:function(t,e,r){return new i(t,e,r)}}}(),pool_factory=function(t,e,r,i){var s=0,a=t,n=createSizedArray(a);function o(){return s?n[s-=1]:e()}return{newElement:o,release:function(t){s===a&&(n=pooling.double(n),a*=2),r&&r(t),n[s]=t,s+=1}}},pooling={double:function(t){return t.concat(createSizedArray(t.length))}},point_pool=pool_factory(8,function(){return createTypedArray("float32",2)}),shape_pool=(xA=pool_factory(4,function(){return new ShapePath},function(t){var e,r=t._length;for(e=0;e<r;e+=1)point_pool.release(t.v[e]),point_pool.release(t.i[e]),point_pool.release(t.o[e]),t.v[e]=null,t.i[e]=null,t.o[e]=null;t._length=0,t.c=!1}),xA.clone=function(t){var e,r=xA.newElement(),i=void 0===t._length?t.v.length:t._length;for(r.setLength(i),r.c=t.c,e=0;e<i;e+=1)r.setTripleAt(t.v[e][0],t.v[e][1],t.o[e][0],t.o[e][1],t.i[e][0],t.i[e][1],e);return r},xA),xA,shapeCollection_pool=(GA={newShapeCollection:function(){var t;t=HA?JA[HA-=1]:new ShapeCollection;return t},release:function(t){var e,r=t._length;for(e=0;e<r;e+=1)shape_pool.release(t.shapes[e]);t._length=0,HA===IA&&(JA=pooling.double(JA),IA*=2);JA[HA]=t,HA+=1}},HA=0,IA=4,JA=createSizedArray(IA),GA),GA,HA,IA,JA,segments_length_pool=pool_factory(8,function(){return{lengths:[],totalLength:0}},function(t){var e,r=t.lengths.length;for(e=0;e<r;e+=1)bezier_length_pool.release(t.lengths[e]);t.lengths.length=0}),bezier_length_pool=pool_factory(8,function(){return{addedLength:0,percents:createTypedArray("float32",defaultCurveSegments),lengths:createTypedArray("float32",defaultCurveSegments)}});function BaseRenderer(){}function SVGRenderer(t,e){this.animationItem=t,this.layers=null,this.renderedFrame=-1,this.svgElement=createNS("svg");var r=createNS("defs");this.svgElement.appendChild(r);var i=createNS("g");this.svgElement.appendChild(i),this.layerElement=i,this.renderConfig={preserveAspectRatio:e&&e.preserveAspectRatio||"xMidYMid meet",imagePreserveAspectRatio:e&&e.imagePreserveAspectRatio||"xMidYMid slice",progressiveLoad:e&&e.progressiveLoad||!1,hideOnTransparent:!e||!1!==e.hideOnTransparent,viewBoxOnly:e&&e.viewBoxOnly||!1,viewBoxSize:e&&e.viewBoxSize||!1,className:e&&e.className||""},this.globalData={_mdf:!1,frameNum:-1,defs:r,renderConfig:this.renderConfig},this.elements=[],this.pendingElements=[],this.destroyed=!1,this.rendererType="svg"}function MaskElement(t,e,r){this.data=t,this.element=e,this.globalData=r,this.storedData=[],this.masksProperties=this.data.masksProperties||[],this.maskElement=null;var i,s=this.globalData.defs,a=this.masksProperties?this.masksProperties.length:0;this.viewData=createSizedArray(a),this.solidPath="";var n,o,h,p,l,f,m,c=this.masksProperties,d=0,u=[],y=createElementID(),g="clipPath",v="clip-path";for(i=0;i<a;i++)if(("a"!==c[i].mode&&"n"!==c[i].mode||c[i].inv||100!==c[i].o.k)&&(v=g="mask"),"s"!=c[i].mode&&"i"!=c[i].mode||0!==d?p=null:((p=createNS("rect")).setAttribute("fill","#ffffff"),p.setAttribute("width",this.element.comp.data.w||0),p.setAttribute("height",this.element.comp.data.h||0),u.push(p)),n=createNS("path"),"n"!=c[i].mode){var b;if(d+=1,n.setAttribute("fill","s"===c[i].mode?"#000000":"#ffffff"),n.setAttribute("clip-rule","nonzero"),0!==c[i].x.k?(v=g="mask",m=PropertyFactory.getProp(this.element,c[i].x,0,null,this.element),b=createElementID(),(l=createNS("filter")).setAttribute("id",b),(f=createNS("feMorphology")).setAttribute("operator","dilate"),f.setAttribute("in","SourceGraphic"),f.setAttribute("radius","0"),l.appendChild(f),s.appendChild(l),n.setAttribute("stroke","s"===c[i].mode?"#000000":"#ffffff")):m=f=null,this.storedData[i]={elem:n,x:m,expan:f,lastPath:"",lastOperator:"",filterId:b,lastRadius:0},"i"==c[i].mode){h=u.length;var P=createNS("g");for(o=0;o<h;o+=1)P.appendChild(u[o]);var _=createNS("mask");_.setAttribute("mask-type","alpha"),_.setAttribute("id",y+"_"+d),_.appendChild(n),s.appendChild(_),P.setAttribute("mask","url("+locationHref+"#"+y+"_"+d+")"),u.length=0,u.push(P)}else u.push(n);c[i].inv&&!this.solidPath&&(this.solidPath=this.createLayerSolidPath()),this.viewData[i]={elem:n,lastPath:"",op:PropertyFactory.getProp(this.element,c[i].o,0,.01,this.element),prop:ShapePropertyFactory.getShapeProp(this.element,c[i],3),invRect:p},this.viewData[i].prop.k||this.drawPath(c[i],this.viewData[i].prop.v,this.viewData[i])}else this.viewData[i]={op:PropertyFactory.getProp(this.element,c[i].o,0,.01,this.element),prop:ShapePropertyFactory.getShapeProp(this.element,c[i],3),elem:n,lastPath:""},s.appendChild(n);for(this.maskElement=createNS(g),a=u.length,i=0;i<a;i+=1)this.maskElement.appendChild(u[i]);0<d&&(this.maskElement.setAttribute("id",y),this.element.maskedElement.setAttribute(v,"url("+locationHref+"#"+y+")"),s.appendChild(this.maskElement)),this.viewData.length&&this.element.addRenderableComponent(this)}function HierarchyElement(){}function FrameElement(){}function TransformElement(){}function RenderableElement(){}function RenderableDOMElement(){}function ProcessedElement(t,e){this.elem=t,this.pos=e}function SVGStyleData(t,e){this.data=t,this.type=t.ty,this.d="",this.lvl=e,this._mdf=!1,this.closed=!0===t.hd,this.pElem=createNS("path"),this.msElem=null}function SVGShapeData(t,e,r){this.caches=[],this.styles=[],this.transformers=t,this.lStr="",this.sh=r,this.lvl=e,this._isAnimated=!!r.k;for(var i=0,s=t.length;i<s;){if(t[i].mProps.dynamicProperties.length){this._isAnimated=!0;break}i+=1}}function SVGTransformData(t,e,r){this.transform={mProps:t,op:e,container:r},this.elements=[],this._isAnimated=this.transform.mProps.dynamicProperties.length||this.transform.op.effectsSequence.length}function SVGStrokeStyleData(t,e,r){this.initDynamicPropertyContainer(t),this.getValue=this.iterateDynamicProperties,this.o=PropertyFactory.getProp(t,e.o,0,.01,this),this.w=PropertyFactory.getProp(t,e.w,0,null,this),this.d=new DashProperty(t,e.d||{},"svg",this),this.c=PropertyFactory.getProp(t,e.c,1,255,this),this.style=r,this._isAnimated=!!this._isAnimated}function SVGFillStyleData(t,e,r){this.initDynamicPropertyContainer(t),this.getValue=this.iterateDynamicProperties,this.o=PropertyFactory.getProp(t,e.o,0,.01,this),this.c=PropertyFactory.getProp(t,e.c,1,255,this),this.style=r}function SVGGradientFillStyleData(t,e,r){this.initDynamicPropertyContainer(t),this.getValue=this.iterateDynamicProperties,this.initGradientData(t,e,r)}function SVGGradientStrokeStyleData(t,e,r){this.initDynamicPropertyContainer(t),this.getValue=this.iterateDynamicProperties,this.w=PropertyFactory.getProp(t,e.w,0,null,this),this.d=new DashProperty(t,e.d||{},"svg",this),this.initGradientData(t,e,r),this._isAnimated=!!this._isAnimated}function ShapeGroupData(){this.it=[],this.prevViewData=[],this.gr=createNS("g")}BaseRenderer.prototype.checkLayers=function(t){var e,r,i=this.layers.length;for(this.completeLayers=!0,e=i-1;0<=e;e--)this.elements[e]||(r=this.layers[e]).ip-r.st<=t-this.layers[e].st&&r.op-r.st>t-this.layers[e].st&&this.buildItem(e),this.completeLayers=!!this.elements[e]&&this.completeLayers;this.checkPendingElements()},BaseRenderer.prototype.createItem=function(t){switch(t.ty){case 2:return this.createImage(t);case 0:return this.createComp(t);case 1:return this.createSolid(t);case 3:return this.createNull(t);case 4:return this.createShape(t);case 5:return this.createText(t);case 13:return this.createCamera(t)}return this.createNull(t)},BaseRenderer.prototype.createCamera=function(){throw new Error("You're using a 3d camera. Try the html renderer.")},BaseRenderer.prototype.buildAllItems=function(){var t,e=this.layers.length;for(t=0;t<e;t+=1)this.buildItem(t);this.checkPendingElements()},BaseRenderer.prototype.includeLayers=function(t){this.completeLayers=!1;var e,r,i=t.length,s=this.layers.length;for(e=0;e<i;e+=1)for(r=0;r<s;){if(this.layers[r].id==t[e].id){this.layers[r]=t[e];break}r+=1}},BaseRenderer.prototype.setProjectInterface=function(t){this.globalData.projectInterface=t},BaseRenderer.prototype.initItems=function(){this.globalData.progressiveLoad||this.buildAllItems()},BaseRenderer.prototype.buildElementParenting=function(t,e,r){for(var i=this.elements,s=this.layers,a=0,n=s.length;a<n;)s[a].ind==e&&(i[a]&&!0!==i[a]?(r.push(i[a]),i[a].setAsParent(),void 0!==s[a].parent?this.buildElementParenting(t,s[a].parent,r):t.setHierarchy(r)):(this.buildItem(a),this.addPendingElement(t))),a+=1},BaseRenderer.prototype.addPendingElement=function(t){this.pendingElements.push(t)},BaseRenderer.prototype.searchExtraCompositions=function(t){var e,r=t.length;for(e=0;e<r;e+=1)if(t[e].xt){var i=this.createComp(t[e]);i.initExpressions(),this.globalData.projectInterface.registerComposition(i)}},BaseRenderer.prototype.setupGlobalData=function(t,e){this.globalData.fontManager=new FontManager,this.globalData.fontManager.addChars(t.chars),this.globalData.fontManager.addFonts(t.fonts,e),this.globalData.getAssetData=this.animationItem.getAssetData.bind(this.animationItem),this.globalData.getAssetsPath=this.animationItem.getAssetsPath.bind(this.animationItem),this.globalData.imageLoader=this.animationItem.imagePreloader,this.globalData.frameId=0,this.globalData.frameRate=t.fr,this.globalData.nm=t.nm,this.globalData.compSize={w:t.w,h:t.h}},extendPrototype([BaseRenderer],SVGRenderer),SVGRenderer.prototype.createNull=function(t){return new NullElement(t,this.globalData,this)},SVGRenderer.prototype.createShape=function(t){return new SVGShapeElement(t,this.globalData,this)},SVGRenderer.prototype.createText=function(t){return new SVGTextElement(t,this.globalData,this)},SVGRenderer.prototype.createImage=function(t){return new IImageElement(t,this.globalData,this)},SVGRenderer.prototype.createComp=function(t){return new SVGCompElement(t,this.globalData,this)},SVGRenderer.prototype.createSolid=function(t){return new ISolidElement(t,this.globalData,this)},SVGRenderer.prototype.configAnimation=function(t){this.svgElement.setAttribute("xmlns","http://www.w3.org/2000/svg"),this.renderConfig.viewBoxSize?this.svgElement.setAttribute("viewBox",this.renderConfig.viewBoxSize):this.svgElement.setAttribute("viewBox","0 0 "+t.w+" "+t.h),this.renderConfig.viewBoxOnly||(this.svgElement.setAttribute("width",t.w),this.svgElement.setAttribute("height",t.h),this.svgElement.style.width="100%",this.svgElement.style.height="100%",this.svgElement.style.transform="translate3d(0,0,0)"),this.renderConfig.className&&this.svgElement.setAttribute("class",this.renderConfig.className),this.svgElement.setAttribute("preserveAspectRatio",this.renderConfig.preserveAspectRatio),this.animationItem.wrapper.appendChild(this.svgElement);var e=this.globalData.defs;this.setupGlobalData(t,e),this.globalData.progressiveLoad=this.renderConfig.progressiveLoad,this.data=t;var r=createNS("clipPath"),i=createNS("rect");i.setAttribute("width",t.w),i.setAttribute("height",t.h),i.setAttribute("x",0),i.setAttribute("y",0);var s=createElementID();r.setAttribute("id",s),r.appendChild(i),this.layerElement.setAttribute("clip-path","url("+locationHref+"#"+s+")"),e.appendChild(r),this.layers=t.layers,this.elements=createSizedArray(t.layers.length)},SVGRenderer.prototype.destroy=function(){this.animationItem.wrapper.innerHTML="",this.layerElement=null,this.globalData.defs=null;var t,e=this.layers?this.layers.length:0;for(t=0;t<e;t++)this.elements[t]&&this.elements[t].destroy();this.elements.length=0,this.destroyed=!0,this.animationItem=null},SVGRenderer.prototype.updateContainerSize=function(){},SVGRenderer.prototype.buildItem=function(t){var e=this.elements;if(!e[t]&&99!=this.layers[t].ty){e[t]=!0;var r=this.createItem(this.layers[t]);e[t]=r,expressionsPlugin&&(0===this.layers[t].ty&&this.globalData.projectInterface.registerComposition(r),r.initExpressions()),this.appendElementInPos(r,t),this.layers[t].tt&&(this.elements[t-1]&&!0!==this.elements[t-1]?r.setMatte(e[t-1].layerId):(this.buildItem(t-1),this.addPendingElement(r)))}},SVGRenderer.prototype.checkPendingElements=function(){for(;this.pendingElements.length;){var t=this.pendingElements.pop();if(t.checkParenting(),t.data.tt)for(var e=0,r=this.elements.length;e<r;){if(this.elements[e]===t){t.setMatte(this.elements[e-1].layerId);break}e+=1}}},SVGRenderer.prototype.renderFrame=function(t){if(this.renderedFrame!==t&&!this.destroyed){null===t?t=this.renderedFrame:this.renderedFrame=t,this.globalData.frameNum=t,this.globalData.frameId+=1,this.globalData.projectInterface.currentFrame=t,this.globalData._mdf=!1;var e,r=this.layers.length;for(this.completeLayers||this.checkLayers(t),e=r-1;0<=e;e--)(this.completeLayers||this.elements[e])&&this.elements[e].prepareFrame(t-this.layers[e].st);if(this.globalData._mdf)for(e=0;e<r;e+=1)(this.completeLayers||this.elements[e])&&this.elements[e].renderFrame()}},SVGRenderer.prototype.appendElementInPos=function(t,e){var r=t.getBaseElement();if(r){for(var i,s=0;s<e;)this.elements[s]&&!0!==this.elements[s]&&this.elements[s].getBaseElement()&&(i=this.elements[s].getBaseElement()),s+=1;i?this.layerElement.insertBefore(r,i):this.layerElement.appendChild(r)}},SVGRenderer.prototype.hide=function(){this.layerElement.style.display="none"},SVGRenderer.prototype.show=function(){this.layerElement.style.display="block"},MaskElement.prototype.getMaskProperty=function(t){return this.viewData[t].prop},MaskElement.prototype.renderFrame=function(t){var e,r=this.element.finalTransform.mat,i=this.masksProperties.length;for(e=0;e<i;e++)if((this.viewData[e].prop._mdf||t)&&this.drawPath(this.masksProperties[e],this.viewData[e].prop.v,this.viewData[e]),(this.viewData[e].op._mdf||t)&&this.viewData[e].elem.setAttribute("fill-opacity",this.viewData[e].op.v),"n"!==this.masksProperties[e].mode&&(this.viewData[e].invRect&&(this.element.finalTransform.mProp._mdf||t)&&(this.viewData[e].invRect.setAttribute("x",-r.props[12]),this.viewData[e].invRect.setAttribute("y",-r.props[13])),this.storedData[e].x&&(this.storedData[e].x._mdf||t))){var s=this.storedData[e].expan;this.storedData[e].x.v<0?("erode"!==this.storedData[e].lastOperator&&(this.storedData[e].lastOperator="erode",this.storedData[e].elem.setAttribute("filter","url("+locationHref+"#"+this.storedData[e].filterId+")")),s.setAttribute("radius",-this.storedData[e].x.v)):("dilate"!==this.storedData[e].lastOperator&&(this.storedData[e].lastOperator="dilate",this.storedData[e].elem.setAttribute("filter",null)),this.storedData[e].elem.setAttribute("stroke-width",2*this.storedData[e].x.v))}},MaskElement.prototype.getMaskelement=function(){return this.maskElement},MaskElement.prototype.createLayerSolidPath=function(){var t="M0,0 ";return t+=" h"+this.globalData.compSize.w,t+=" v"+this.globalData.compSize.h,t+=" h-"+this.globalData.compSize.w,t+=" v-"+this.globalData.compSize.h+" "},MaskElement.prototype.drawPath=function(t,e,r){var i,s,a=" M"+e.v[0][0]+","+e.v[0][1];for(s=e._length,i=1;i<s;i+=1)a+=" C"+e.o[i-1][0]+","+e.o[i-1][1]+" "+e.i[i][0]+","+e.i[i][1]+" "+e.v[i][0]+","+e.v[i][1];if(e.c&&1<s&&(a+=" C"+e.o[i-1][0]+","+e.o[i-1][1]+" "+e.i[0][0]+","+e.i[0][1]+" "+e.v[0][0]+","+e.v[0][1]),r.lastPath!==a){var n="";r.elem&&(e.c&&(n=t.inv?this.solidPath+a:a),r.elem.setAttribute("d",n)),r.lastPath=a}},MaskElement.prototype.destroy=function(){this.element=null,this.globalData=null,this.maskElement=null,this.data=null,this.masksProperties=null},HierarchyElement.prototype={initHierarchy:function(){this.hierarchy=[],this._isParent=!1,this.checkParenting()},setHierarchy:function(t){this.hierarchy=t},setAsParent:function(){this._isParent=!0},checkParenting:function(){void 0!==this.data.parent&&this.comp.buildElementParenting(this,this.data.parent,[])}},FrameElement.prototype={initFrame:function(){this._isFirstFrame=!1,this.dynamicProperties=[],this._mdf=!1},prepareProperties:function(t,e){var r,i=this.dynamicProperties.length;for(r=0;r<i;r+=1)(e||this._isParent&&"transform"===this.dynamicProperties[r].propType)&&(this.dynamicProperties[r].getValue(),this.dynamicProperties[r]._mdf&&(this.globalData._mdf=!0,this._mdf=!0))},addDynamicProperty:function(t){-1===this.dynamicProperties.indexOf(t)&&this.dynamicProperties.push(t)}},TransformElement.prototype={initTransform:function(){this.finalTransform={mProp:this.data.ks?TransformPropertyFactory.getTransformProperty(this,this.data.ks,this):{o:0},_matMdf:!1,_opMdf:!1,mat:new Matrix},this.data.ao&&(this.finalTransform.mProp.autoOriented=!0),this.data.ty},renderTransform:function(){if(this.finalTransform._opMdf=this.finalTransform.mProp.o._mdf||this._isFirstFrame,this.finalTransform._matMdf=this.finalTransform.mProp._mdf||this._isFirstFrame,this.hierarchy){var t,e=this.finalTransform.mat,r=0,i=this.hierarchy.length;if(!this.finalTransform._matMdf)for(;r<i;){if(this.hierarchy[r].finalTransform.mProp._mdf){this.finalTransform._matMdf=!0;break}r+=1}if(this.finalTransform._matMdf)for(t=this.finalTransform.mProp.v.props,e.cloneFromProps(t),r=0;r<i;r+=1)t=this.hierarchy[r].finalTransform.mProp.v.props,e.transform(t[0],t[1],t[2],t[3],t[4],t[5],t[6],t[7],t[8],t[9],t[10],t[11],t[12],t[13],t[14],t[15])}},globalToLocal:function(t){var e=[];e.push(this.finalTransform);for(var r=!0,i=this.comp;r;)i.finalTransform?(i.data.hasMask&&e.splice(0,0,i.finalTransform),i=i.comp):r=!1;var s,a,n=e.length;for(s=0;s<n;s+=1)a=e[s].mat.applyToPointArray(0,0,0),t=[t[0]-a[0],t[1]-a[1],0];return t},mHelper:new Matrix},RenderableElement.prototype={initRenderable:function(){this.isInRange=!1,this.hidden=!1,this.isTransparent=!1,this.renderableComponents=[]},addRenderableComponent:function(t){-1===this.renderableComponents.indexOf(t)&&this.renderableComponents.push(t)},removeRenderableComponent:function(t){-1!==this.renderableComponents.indexOf(t)&&this.renderableComponents.splice(this.renderableComponents.indexOf(t),1)},prepareRenderableFrame:function(t){this.checkLayerLimits(t)},checkTransparency:function(){this.finalTransform.mProp.o.v<=0?!this.isTransparent&&this.globalData.renderConfig.hideOnTransparent&&(this.isTransparent=!0,this.hide()):this.isTransparent&&(this.isTransparent=!1,this.show())},checkLayerLimits:function(t){this.data.ip-this.data.st<=t&&this.data.op-this.data.st>t?!0!==this.isInRange&&(this.globalData._mdf=!0,this._mdf=!0,this.isInRange=!0,this.show()):!1!==this.isInRange&&(this.globalData._mdf=!0,this.isInRange=!1,this.hide())},renderRenderable:function(){var t,e=this.renderableComponents.length;for(t=0;t<e;t+=1)this.renderableComponents[t].renderFrame(this._isFirstFrame)},sourceRectAtTime:function(){return{top:0,left:0,width:100,height:100}},getLayerSize:function(){return 5===this.data.ty?{w:this.data.textData.width,h:this.data.textData.height}:{w:this.data.width,h:this.data.height}}},extendPrototype([RenderableElement,createProxyFunction({initElement:function(t,e,r){this.initFrame(),this.initBaseData(t,e,r),this.initTransform(t,e,r),this.initHierarchy(),this.initRenderable(),this.initRendererElement(),this.createContainerElements(),this.createRenderableComponents(),this.createContent(),this.hide()},hide:function(){this.hidden||this.isInRange&&!this.isTransparent||((this.baseElement||this.layerElement).style.display="none",this.hidden=!0)},show:function(){this.isInRange&&!this.isTransparent&&(this.data.hd||((this.baseElement||this.layerElement).style.display="block"),this.hidden=!1,this._isFirstFrame=!0)},renderFrame:function(){this.data.hd||this.hidden||(this.renderTransform(),this.renderRenderable(),this.renderElement(),this.renderInnerContent(),this._isFirstFrame&&(this._isFirstFrame=!1))},renderInnerContent:function(){},prepareFrame:function(t){this._mdf=!1,this.prepareRenderableFrame(t),this.prepareProperties(t,this.isInRange),this.checkTransparency()},destroy:function(){this.innerElem=null,this.destroyBaseElement()}})],RenderableDOMElement),SVGStyleData.prototype.reset=function(){this.d="",this._mdf=!1},SVGShapeData.prototype.setAsAnimated=function(){this._isAnimated=!0},extendPrototype([DynamicPropertyContainer],SVGStrokeStyleData),extendPrototype([DynamicPropertyContainer],SVGFillStyleData),SVGGradientFillStyleData.prototype.initGradientData=function(t,e,r){this.o=PropertyFactory.getProp(t,e.o,0,.01,this),this.s=PropertyFactory.getProp(t,e.s,1,null,this),this.e=PropertyFactory.getProp(t,e.e,1,null,this),this.h=PropertyFactory.getProp(t,e.h||{k:0},0,.01,this),this.a=PropertyFactory.getProp(t,e.a||{k:0},0,degToRads,this),this.g=new GradientProperty(t,e.g,this),this.style=r,this.stops=[],this.setGradientData(r.pElem,e),this.setGradientOpacity(e,r),this._isAnimated=!!this._isAnimated},SVGGradientFillStyleData.prototype.setGradientData=function(t,e){var r=createElementID(),i=createNS(1===e.t?"linearGradient":"radialGradient");i.setAttribute("id",r),i.setAttribute("spreadMethod","pad"),i.setAttribute("gradientUnits","userSpaceOnUse");var s,a,n,o=[];for(n=4*e.g.p,a=0;a<n;a+=4)s=createNS("stop"),i.appendChild(s),o.push(s);t.setAttribute("gf"===e.ty?"fill":"stroke","url("+locationHref+"#"+r+")"),this.gf=i,this.cst=o},SVGGradientFillStyleData.prototype.setGradientOpacity=function(t,e){if(this.g._hasOpacity&&!this.g._collapsable){var r,i,s,a=createNS("mask"),n=createNS("path");a.appendChild(n);var o=createElementID(),h=createElementID();a.setAttribute("id",h);var p=createNS(1===t.t?"linearGradient":"radialGradient");p.setAttribute("id",o),p.setAttribute("spreadMethod","pad"),p.setAttribute("gradientUnits","userSpaceOnUse"),s=t.g.k.k[0].s?t.g.k.k[0].s.length:t.g.k.k.length;var l=this.stops;for(i=4*t.g.p;i<s;i+=2)(r=createNS("stop")).setAttribute("stop-color","rgb(255,255,255)"),p.appendChild(r),l.push(r);n.setAttribute("gf"===t.ty?"fill":"stroke","url("+locationHref+"#"+o+")"),this.of=p,this.ms=a,this.ost=l,this.maskId=h,e.msElem=n}},extendPrototype([DynamicPropertyContainer],SVGGradientFillStyleData),extendPrototype([SVGGradientFillStyleData,DynamicPropertyContainer],SVGGradientStrokeStyleData);var SVGElementsRenderer=function(){var y=new Matrix,g=new Matrix;function e(t,e,r){(r||e.transform.op._mdf)&&e.transform.container.setAttribute("opacity",e.transform.op.v),(r||e.transform.mProps._mdf)&&e.transform.container.setAttribute("transform",e.transform.mProps.v.to2dCSS())}function r(t,e,r){var i,s,a,n,o,h,p,l,f,m,c,d=e.styles.length,u=e.lvl;for(h=0;h<d;h+=1){if(n=e.sh._mdf||r,e.styles[h].lvl<u){for(l=g.reset(),m=u-e.styles[h].lvl,c=e.transformers.length-1;!n&&0<m;)n=e.transformers[c].mProps._mdf||n,m--,c--;if(n)for(m=u-e.styles[h].lvl,c=e.transformers.length-1;0<m;)f=e.transformers[c].mProps.v.props,l.transform(f[0],f[1],f[2],f[3],f[4],f[5],f[6],f[7],f[8],f[9],f[10],f[11],f[12],f[13],f[14],f[15]),m--,c--}else l=y;if(s=(p=e.sh.paths)._length,n){for(a="",i=0;i<s;i+=1)(o=p.shapes[i])&&o._length&&(a+=buildShapeString(o,o._length,o.c,l));e.caches[h]=a}else a=e.caches[h];e.styles[h].d+=!0===t.hd?"":a,e.styles[h]._mdf=n||e.styles[h]._mdf}}function i(t,e,r){var i=e.style;(e.c._mdf||r)&&i.pElem.setAttribute("fill","rgb("+bm_floor(e.c.v[0])+","+bm_floor(e.c.v[1])+","+bm_floor(e.c.v[2])+")"),(e.o._mdf||r)&&i.pElem.setAttribute("fill-opacity",e.o.v)}function s(t,e,r){a(t,e,r),n(t,e,r)}function a(t,e,r){var i,s,a,n,o,h=e.gf,p=e.g._hasOpacity,l=e.s.v,f=e.e.v;if(e.o._mdf||r){var m="gf"===t.ty?"fill-opacity":"stroke-opacity";e.style.pElem.setAttribute(m,e.o.v)}if(e.s._mdf||r){var c=1===t.t?"x1":"cx",d="x1"===c?"y1":"cy";h.setAttribute(c,l[0]),h.setAttribute(d,l[1]),p&&!e.g._collapsable&&(e.of.setAttribute(c,l[0]),e.of.setAttribute(d,l[1]))}if(e.g._cmdf||r){i=e.cst;var u=e.g.c;for(a=i.length,s=0;s<a;s+=1)(n=i[s]).setAttribute("offset",u[4*s]+"%"),n.setAttribute("stop-color","rgb("+u[4*s+1]+","+u[4*s+2]+","+u[4*s+3]+")")}if(p&&(e.g._omdf||r)){var y=e.g.o;for(a=(i=e.g._collapsable?e.cst:e.ost).length,s=0;s<a;s+=1)n=i[s],e.g._collapsable||n.setAttribute("offset",y[2*s]+"%"),n.setAttribute("stop-opacity",y[2*s+1])}if(1===t.t)(e.e._mdf||r)&&(h.setAttribute("x2",f[0]),h.setAttribute("y2",f[1]),p&&!e.g._collapsable&&(e.of.setAttribute("x2",f[0]),e.of.setAttribute("y2",f[1])));else if((e.s._mdf||e.e._mdf||r)&&(o=Math.sqrt(Math.pow(l[0]-f[0],2)+Math.pow(l[1]-f[1],2)),h.setAttribute("r",o),p&&!e.g._collapsable&&e.of.setAttribute("r",o)),e.e._mdf||e.h._mdf||e.a._mdf||r){o||(o=Math.sqrt(Math.pow(l[0]-f[0],2)+Math.pow(l[1]-f[1],2)));var g=Math.atan2(f[1]-l[1],f[0]-l[0]),v=o*(1<=e.h.v?.99:e.h.v<=-1?-.99:e.h.v),b=Math.cos(g+e.a.v)*v+l[0],P=Math.sin(g+e.a.v)*v+l[1];h.setAttribute("fx",b),h.setAttribute("fy",P),p&&!e.g._collapsable&&(e.of.setAttribute("fx",b),e.of.setAttribute("fy",P))}}function n(t,e,r){var i=e.style,s=e.d;s&&(s._mdf||r)&&s.dashStr&&(i.pElem.setAttribute("stroke-dasharray",s.dashStr),i.pElem.setAttribute("stroke-dashoffset",s.dashoffset[0])),e.c&&(e.c._mdf||r)&&i.pElem.setAttribute("stroke","rgb("+bm_floor(e.c.v[0])+","+bm_floor(e.c.v[1])+","+bm_floor(e.c.v[2])+")"),(e.o._mdf||r)&&i.pElem.setAttribute("stroke-opacity",e.o.v),(e.w._mdf||r)&&(i.pElem.setAttribute("stroke-width",e.w.v),i.msElem&&i.msElem.setAttribute("stroke-width",e.w.v))}return{createRenderFunction:function(t){t.ty;switch(t.ty){case"fl":return i;case"gf":return a;case"gs":return s;case"st":return n;case"sh":case"el":case"rc":case"sr":return r;case"tr":return e}}}}();function ShapeTransformManager(){this.sequences={},this.sequenceList=[],this.transform_key_count=0}function BaseElement(){}function NullElement(t,e,r){this.initFrame(),this.initBaseData(t,e,r),this.initFrame(),this.initTransform(t,e,r),this.initHierarchy()}function SVGBaseElement(){}function IShapeElement(){}function ITextElement(){}function ICompElement(){}function IImageElement(t,e,r){this.assetData=e.getAssetData(t.refId),this.initElement(t,e,r),this.sourceRect={top:0,left:0,width:this.assetData.w,height:this.assetData.h}}function ISolidElement(t,e,r){this.initElement(t,e,r)}function SVGCompElement(t,e,r){this.layers=t.layers,this.supports3d=!0,this.completeLayers=!1,this.pendingElements=[],this.elements=this.layers?createSizedArray(this.layers.length):[],this.initElement(t,e,r),this.tm=t.tm?PropertyFactory.getProp(this,t.tm,0,e.frameRate,this):{_placeholder:!0}}function SVGTextElement(t,e,r){this.textSpans=[],this.renderType="svg",this.initElement(t,e,r)}function SVGShapeElement(t,e,r){this.shapes=[],this.shapesData=t.shapes,this.stylesList=[],this.shapeModifiers=[],this.itemsData=[],this.processedElements=[],this.animatedContents=[],this.initElement(t,e,r),this.prevViewData=[]}function SVGTintFilter(t,e){this.filterManager=e;var r=createNS("feColorMatrix");if(r.setAttribute("type","matrix"),r.setAttribute("color-interpolation-filters","linearRGB"),r.setAttribute("values","0.3333 0.3333 0.3333 0 0 0.3333 0.3333 0.3333 0 0 0.3333 0.3333 0.3333 0 0 0 0 0 1 0"),r.setAttribute("result","f1"),t.appendChild(r),(r=createNS("feColorMatrix")).setAttribute("type","matrix"),r.setAttribute("color-interpolation-filters","sRGB"),r.setAttribute("values","1 0 0 0 0 0 1 0 0 0 0 0 1 0 0 0 0 0 1 0"),r.setAttribute("result","f2"),t.appendChild(r),this.matrixFilter=r,100!==e.effectElements[2].p.v||e.effectElements[2].p.k){var i,s=createNS("feMerge");t.appendChild(s),(i=createNS("feMergeNode")).setAttribute("in","SourceGraphic"),s.appendChild(i),(i=createNS("feMergeNode")).setAttribute("in","f2"),s.appendChild(i)}}function SVGFillFilter(t,e){this.filterManager=e;var r=createNS("feColorMatrix");r.setAttribute("type","matrix"),r.setAttribute("color-interpolation-filters","sRGB"),r.setAttribute("values","1 0 0 0 0 0 1 0 0 0 0 0 1 0 0 0 0 0 1 0"),t.appendChild(r),this.matrixFilter=r}function SVGStrokeEffect(t,e){this.initialized=!1,this.filterManager=e,this.elem=t,this.paths=[]}function SVGTritoneFilter(t,e){this.filterManager=e;var r=createNS("feColorMatrix");r.setAttribute("type","matrix"),r.setAttribute("color-interpolation-filters","linearRGB"),r.setAttribute("values","0.3333 0.3333 0.3333 0 0 0.3333 0.3333 0.3333 0 0 0.3333 0.3333 0.3333 0 0 0 0 0 1 0"),r.setAttribute("result","f1"),t.appendChild(r);var i=createNS("feComponentTransfer");i.setAttribute("color-interpolation-filters","sRGB"),t.appendChild(i),this.matrixFilter=i;var s=createNS("feFuncR");s.setAttribute("type","table"),i.appendChild(s),this.feFuncR=s;var a=createNS("feFuncG");a.setAttribute("type","table"),i.appendChild(a),this.feFuncG=a;var n=createNS("feFuncB");n.setAttribute("type","table"),i.appendChild(n),this.feFuncB=n}function SVGProLevelsFilter(t,e){this.filterManager=e;var r=this.filterManager.effectElements,i=createNS("feComponentTransfer");(r[10].p.k||0!==r[10].p.v||r[11].p.k||1!==r[11].p.v||r[12].p.k||1!==r[12].p.v||r[13].p.k||0!==r[13].p.v||r[14].p.k||1!==r[14].p.v)&&(this.feFuncR=this.createFeFunc("feFuncR",i)),(r[17].p.k||0!==r[17].p.v||r[18].p.k||1!==r[18].p.v||r[19].p.k||1!==r[19].p.v||r[20].p.k||0!==r[20].p.v||r[21].p.k||1!==r[21].p.v)&&(this.feFuncG=this.createFeFunc("feFuncG",i)),(r[24].p.k||0!==r[24].p.v||r[25].p.k||1!==r[25].p.v||r[26].p.k||1!==r[26].p.v||r[27].p.k||0!==r[27].p.v||r[28].p.k||1!==r[28].p.v)&&(this.feFuncB=this.createFeFunc("feFuncB",i)),(r[31].p.k||0!==r[31].p.v||r[32].p.k||1!==r[32].p.v||r[33].p.k||1!==r[33].p.v||r[34].p.k||0!==r[34].p.v||r[35].p.k||1!==r[35].p.v)&&(this.feFuncA=this.createFeFunc("feFuncA",i)),(this.feFuncR||this.feFuncG||this.feFuncB||this.feFuncA)&&(i.setAttribute("color-interpolation-filters","sRGB"),t.appendChild(i),i=createNS("feComponentTransfer")),(r[3].p.k||0!==r[3].p.v||r[4].p.k||1!==r[4].p.v||r[5].p.k||1!==r[5].p.v||r[6].p.k||0!==r[6].p.v||r[7].p.k||1!==r[7].p.v)&&(i.setAttribute("color-interpolation-filters","sRGB"),t.appendChild(i),this.feFuncRComposed=this.createFeFunc("feFuncR",i),this.feFuncGComposed=this.createFeFunc("feFuncG",i),this.feFuncBComposed=this.createFeFunc("feFuncB",i))}function SVGDropShadowEffect(t,e){t.setAttribute("x","-100%"),t.setAttribute("y","-100%"),t.setAttribute("width","400%"),t.setAttribute("height","400%"),this.filterManager=e;var r=createNS("feGaussianBlur");r.setAttribute("in","SourceAlpha"),r.setAttribute("result","drop_shadow_1"),r.setAttribute("stdDeviation","0"),this.feGaussianBlur=r,t.appendChild(r);var i=createNS("feOffset");i.setAttribute("dx","25"),i.setAttribute("dy","0"),i.setAttribute("in","drop_shadow_1"),i.setAttribute("result","drop_shadow_2"),this.feOffset=i,t.appendChild(i);var s=createNS("feFlood");s.setAttribute("flood-color","#00ff00"),s.setAttribute("flood-opacity","1"),s.setAttribute("result","drop_shadow_3"),this.feFlood=s,t.appendChild(s);var a=createNS("feComposite");a.setAttribute("in","drop_shadow_3"),a.setAttribute("in2","drop_shadow_2"),a.setAttribute("operator","in"),a.setAttribute("result","drop_shadow_4"),t.appendChild(a);var n,o=createNS("feMerge");t.appendChild(o),n=createNS("feMergeNode"),o.appendChild(n),(n=createNS("feMergeNode")).setAttribute("in","SourceGraphic"),this.feMergeNode=n,this.feMerge=o,this.originalNodeAdded=!1,o.appendChild(n)}ShapeTransformManager.prototype={addTransformSequence:function(t){var e,r=t.length,i="_";for(e=0;e<r;e+=1)i+=t[e].transform.key+"_";var s=this.sequences[i];return s||(s={transforms:[].concat(t),finalTransform:new Matrix,_mdf:!1},this.sequences[i]=s,this.sequenceList.push(s)),s},processSequence:function(t,e){for(var r,i=0,s=t.transforms.length,a=e;i<s&&!e;){if(t.transforms[i].transform.mProps._mdf){a=!0;break}i+=1}if(a)for(t.finalTransform.reset(),i=s-1;0<=i;i-=1)r=t.transforms[i].transform.mProps.v.props,t.finalTransform.transform(r[0],r[1],r[2],r[3],r[4],r[5],r[6],r[7],r[8],r[9],r[10],r[11],r[12],r[13],r[14],r[15]);t._mdf=a},processSequences:function(t){var e,r=this.sequenceList.length;for(e=0;e<r;e+=1)this.processSequence(this.sequenceList[e],t)},getNewKey:function(){return"_"+this.transform_key_count++}},BaseElement.prototype={checkMasks:function(){if(!this.data.hasMask)return!1;for(var t=0,e=this.data.masksProperties.length;t<e;){if("n"!==this.data.masksProperties[t].mode&&!1!==this.data.masksProperties[t].cl)return!0;t+=1}return!1},initExpressions:function(){this.layerInterface=LayerExpressionInterface(this),this.data.hasMask&&this.maskManager&&this.layerInterface.registerMaskInterface(this.maskManager);var t=EffectsExpressionInterface.createEffectsInterface(this,this.layerInterface);this.layerInterface.registerEffectsInterface(t),0===this.data.ty||this.data.xt?this.compInterface=CompExpressionInterface(this):4===this.data.ty?(this.layerInterface.shapeInterface=ShapeExpressionInterface(this.shapesData,this.itemsData,this.layerInterface),this.layerInterface.content=this.layerInterface.shapeInterface):5===this.data.ty&&(this.layerInterface.textInterface=TextExpressionInterface(this),this.layerInterface.text=this.layerInterface.textInterface)},setBlendMode:function(){var t=getBlendMode(this.data.bm);(this.baseElement||this.layerElement).style["mix-blend-mode"]=t},initBaseData:function(t,e,r){this.globalData=e,this.comp=r,this.data=t,this.layerId=createElementID(),this.data.sr||(this.data.sr=1),this.effectsManager=new EffectsManager(this.data,this,this.dynamicProperties)},getType:function(){return this.type},sourceRectAtTime:function(){}},NullElement.prototype.prepareFrame=function(t){this.prepareProperties(t,!0)},NullElement.prototype.renderFrame=function(){},NullElement.prototype.getBaseElement=function(){return null},NullElement.prototype.destroy=function(){},NullElement.prototype.sourceRectAtTime=function(){},NullElement.prototype.hide=function(){},extendPrototype([BaseElement,TransformElement,HierarchyElement,FrameElement],NullElement),SVGBaseElement.prototype={initRendererElement:function(){this.layerElement=createNS("g")},createContainerElements:function(){this.matteElement=createNS("g"),this.transformedElement=this.layerElement,this.maskedElement=this.layerElement,this._sizeChanged=!1;var t,e,r,i=null;if(this.data.td){if(3==this.data.td||1==this.data.td){var s=createNS("mask");s.setAttribute("id",this.layerId),s.setAttribute("mask-type",3==this.data.td?"luminance":"alpha"),s.appendChild(this.layerElement),i=s,this.globalData.defs.appendChild(s),featureSupport.maskType||1!=this.data.td||(s.setAttribute("mask-type","luminance"),t=createElementID(),e=filtersFactory.createFilter(t),this.globalData.defs.appendChild(e),e.appendChild(filtersFactory.createAlphaToLuminanceFilter()),(r=createNS("g")).appendChild(this.layerElement),i=r,s.appendChild(r),r.setAttribute("filter","url("+locationHref+"#"+t+")"))}else if(2==this.data.td){var a=createNS("mask");a.setAttribute("id",this.layerId),a.setAttribute("mask-type","alpha");var n=createNS("g");a.appendChild(n),t=createElementID(),e=filtersFactory.createFilter(t);var o=createNS("feComponentTransfer");o.setAttribute("in","SourceGraphic"),e.appendChild(o);var h=createNS("feFuncA");h.setAttribute("type","table"),h.setAttribute("tableValues","1.0 0.0"),o.appendChild(h),this.globalData.defs.appendChild(e);var p=createNS("rect");p.setAttribute("width",this.comp.data.w),p.setAttribute("height",this.comp.data.h),p.setAttribute("x","0"),p.setAttribute("y","0"),p.setAttribute("fill","#ffffff"),p.setAttribute("opacity","0"),n.setAttribute("filter","url("+locationHref+"#"+t+")"),n.appendChild(p),n.appendChild(this.layerElement),i=n,featureSupport.maskType||(a.setAttribute("mask-type","luminance"),e.appendChild(filtersFactory.createAlphaToLuminanceFilter()),r=createNS("g"),n.appendChild(p),r.appendChild(this.layerElement),i=r,n.appendChild(r)),this.globalData.defs.appendChild(a)}}else this.data.tt?(this.matteElement.appendChild(this.layerElement),i=this.matteElement,this.baseElement=this.matteElement):this.baseElement=this.layerElement;if(this.data.ln&&this.layerElement.setAttribute("id",this.data.ln),this.data.cl&&this.layerElement.setAttribute("class",this.data.cl),0===this.data.ty&&!this.data.hd){var l=createNS("clipPath"),f=createNS("path");f.setAttribute("d","M0,0 L"+this.data.w+",0 L"+this.data.w+","+this.data.h+" L0,"+this.data.h+"z");var m=createElementID();if(l.setAttribute("id",m),l.appendChild(f),this.globalData.defs.appendChild(l),this.checkMasks()){var c=createNS("g");c.setAttribute("clip-path","url("+locationHref+"#"+m+")"),c.appendChild(this.layerElement),this.transformedElement=c,i?i.appendChild(this.transformedElement):this.baseElement=this.transformedElement}else this.layerElement.setAttribute("clip-path","url("+locationHref+"#"+m+")")}0!==this.data.bm&&this.setBlendMode()},renderElement:function(){this.finalTransform._matMdf&&this.transformedElement.setAttribute("transform",this.finalTransform.mat.to2dCSS()),this.finalTransform._opMdf&&this.transformedElement.setAttribute("opacity",this.finalTransform.mProp.o.v)},destroyBaseElement:function(){this.layerElement=null,this.matteElement=null,this.maskManager.destroy()},getBaseElement:function(){return this.data.hd?null:this.baseElement},createRenderableComponents:function(){this.maskManager=new MaskElement(this.data,this,this.globalData),this.renderableEffectsManager=new SVGEffects(this)},setMatte:function(t){this.matteElement&&this.matteElement.setAttribute("mask","url("+locationHref+"#"+t+")")}},IShapeElement.prototype={addShapeToModifiers:function(t){var e,r=this.shapeModifiers.length;for(e=0;e<r;e+=1)this.shapeModifiers[e].addShape(t)},isShapeInAnimatedModifiers:function(t){for(var e=this.shapeModifiers.length;0<e;)if(this.shapeModifiers[0].isAnimatedWithShape(t))return!0;return!1},renderModifiers:function(){if(this.shapeModifiers.length){var t,e=this.shapes.length;for(t=0;t<e;t+=1)this.shapes[t].sh.reset();for(t=(e=this.shapeModifiers.length)-1;0<=t;t-=1)this.shapeModifiers[t].processShapes(this._isFirstFrame)}},lcEnum:{1:"butt",2:"round",3:"square"},ljEnum:{1:"miter",2:"round",3:"bevel"},searchProcessedElement:function(t){for(var e=this.processedElements,r=0,i=e.length;r<i;){if(e[r].elem===t)return e[r].pos;r+=1}return 0},addProcessedElement:function(t,e){for(var r=this.processedElements,i=r.length;i;)if(r[i-=1].elem===t)return void(r[i].pos=e);r.push(new ProcessedElement(t,e))},prepareFrame:function(t){this.prepareRenderableFrame(t),this.prepareProperties(t,this.isInRange)}},ITextElement.prototype.initElement=function(t,e,r){this.lettersChangedFlag=!0,this.initFrame(),this.initBaseData(t,e,r),this.textProperty=new TextProperty(this,t.t,this.dynamicProperties),this.textAnimator=new TextAnimatorProperty(t.t,this.renderType,this),this.initTransform(t,e,r),this.initHierarchy(),this.initRenderable(),this.initRendererElement(),this.createContainerElements(),this.createRenderableComponents(),this.createContent(),this.hide(),this.textAnimator.searchProperties(this.dynamicProperties)},ITextElement.prototype.prepareFrame=function(t){this._mdf=!1,this.prepareRenderableFrame(t),this.prepareProperties(t,this.isInRange),(this.textProperty._mdf||this.textProperty._isFirstFrame)&&(this.buildNewText(),this.textProperty._isFirstFrame=!1,this.textProperty._mdf=!1)},ITextElement.prototype.createPathShape=function(t,e){var r,i,s=e.length,a="";for(r=0;r<s;r+=1)i=e[r].ks.k,a+=buildShapeString(i,i.i.length,!0,t);return a},ITextElement.prototype.updateDocumentData=function(t,e){this.textProperty.updateDocumentData(t,e)},ITextElement.prototype.canResizeFont=function(t){this.textProperty.canResizeFont(t)},ITextElement.prototype.setMinimumFontSize=function(t){this.textProperty.setMinimumFontSize(t)},ITextElement.prototype.applyTextPropertiesToMatrix=function(t,e,r,i,s){switch(t.ps&&e.translate(t.ps[0],t.ps[1]+t.ascent,0),e.translate(0,-t.ls,0),t.j){case 1:e.translate(t.justifyOffset+(t.boxWidth-t.lineWidths[r]),0,0);break;case 2:e.translate(t.justifyOffset+(t.boxWidth-t.lineWidths[r])/2,0,0)}e.translate(i,s,0)},ITextElement.prototype.buildColor=function(t){return"rgb("+Math.round(255*t[0])+","+Math.round(255*t[1])+","+Math.round(255*t[2])+")"},ITextElement.prototype.emptyProp=new LetterProps,ITextElement.prototype.destroy=function(){},extendPrototype([BaseElement,TransformElement,HierarchyElement,FrameElement,RenderableDOMElement],ICompElement),ICompElement.prototype.initElement=function(t,e,r){this.initFrame(),this.initBaseData(t,e,r),this.initTransform(t,e,r),this.initRenderable(),this.initHierarchy(),this.initRendererElement(),this.createContainerElements(),this.createRenderableComponents(),!this.data.xt&&e.progressiveLoad||this.buildAllItems(),this.hide()},ICompElement.prototype.prepareFrame=function(t){if(this._mdf=!1,this.prepareRenderableFrame(t),this.prepareProperties(t,this.isInRange),this.isInRange||this.data.xt){if(this.tm._placeholder)this.renderedFrame=t/this.data.sr;else{var e=this.tm.v;e===this.data.op&&(e=this.data.op-1),this.renderedFrame=e}var r,i=this.elements.length;for(this.completeLayers||this.checkLayers(this.renderedFrame),r=i-1;0<=r;r-=1)(this.completeLayers||this.elements[r])&&(this.elements[r].prepareFrame(this.renderedFrame-this.layers[r].st),this.elements[r]._mdf&&(this._mdf=!0))}},ICompElement.prototype.renderInnerContent=function(){var t,e=this.layers.length;for(t=0;t<e;t+=1)(this.completeLayers||this.elements[t])&&this.elements[t].renderFrame()},ICompElement.prototype.setElements=function(t){this.elements=t},ICompElement.prototype.getElements=function(){return this.elements},ICompElement.prototype.destroyElements=function(){var t,e=this.layers.length;for(t=0;t<e;t+=1)this.elements[t]&&this.elements[t].destroy()},ICompElement.prototype.destroy=function(){this.destroyElements(),this.destroyBaseElement()},extendPrototype([BaseElement,TransformElement,SVGBaseElement,HierarchyElement,FrameElement,RenderableDOMElement],IImageElement),IImageElement.prototype.createContent=function(){var t=this.globalData.getAssetsPath(this.assetData);this.innerElem=createNS("image"),this.innerElem.setAttribute("width",this.assetData.w+"px"),this.innerElem.setAttribute("height",this.assetData.h+"px"),this.innerElem.setAttribute("preserveAspectRatio",this.assetData.pr||this.globalData.renderConfig.imagePreserveAspectRatio),this.innerElem.setAttributeNS("http://www.w3.org/1999/xlink","href",t),this.layerElement.appendChild(this.innerElem)},IImageElement.prototype.sourceRectAtTime=function(){return this.sourceRect},extendPrototype([IImageElement],ISolidElement),ISolidElement.prototype.createContent=function(){var t=createNS("rect");t.setAttribute("width",this.data.sw),t.setAttribute("height",this.data.sh),t.setAttribute("fill",this.data.sc),this.layerElement.appendChild(t)},extendPrototype([SVGRenderer,ICompElement,SVGBaseElement],SVGCompElement),extendPrototype([BaseElement,TransformElement,SVGBaseElement,HierarchyElement,FrameElement,RenderableDOMElement,ITextElement],SVGTextElement),SVGTextElement.prototype.createContent=function(){this.data.singleShape&&!this.globalData.fontManager.chars&&(this.textContainer=createNS("text"))},SVGTextElement.prototype.buildTextContents=function(t){for(var e=0,r=t.length,i=[],s="";e<r;)t[e]===String.fromCharCode(13)||t[e]===String.fromCharCode(3)?(i.push(s),s=""):s+=t[e],e+=1;return i.push(s),i},SVGTextElement.prototype.buildNewText=function(){var t,e,r=this.textProperty.currentData;this.renderedLetters=createSizedArray(r?r.l.length:0),r.fc?this.layerElement.setAttribute("fill",this.buildColor(r.fc)):this.layerElement.setAttribute("fill","rgba(0,0,0,0)"),r.sc&&(this.layerElement.setAttribute("stroke",this.buildColor(r.sc)),this.layerElement.setAttribute("stroke-width",r.sw)),this.layerElement.setAttribute("font-size",r.finalSize);var i=this.globalData.fontManager.getFontByName(r.f);if(i.fClass)this.layerElement.setAttribute("class",i.fClass);else{this.layerElement.setAttribute("font-family",i.fFamily);var s=r.fWeight,a=r.fStyle;this.layerElement.setAttribute("font-style",a),this.layerElement.setAttribute("font-weight",s)}var n,o=r.l||[],h=!!this.globalData.fontManager.chars;e=o.length;var p,l=this.mHelper,f="",m=this.data.singleShape,c=0,d=0,u=!0,y=r.tr/1e3*r.finalSize;if(!m||h||r.sz){var g,v,b=this.textSpans.length;for(t=0;t<e;t+=1)h&&m&&0!==t||(n=t<b?this.textSpans[t]:createNS(h?"path":"text"),b<=t&&(n.setAttribute("stroke-linecap","butt"),n.setAttribute("stroke-linejoin","round"),n.setAttribute("stroke-miterlimit","4"),this.textSpans[t]=n,this.layerElement.appendChild(n)),n.style.display="inherit"),l.reset(),l.scale(r.finalSize/100,r.finalSize/100),m&&(o[t].n&&(c=-y,d+=r.yOffset,d+=u?1:0,u=!1),this.applyTextPropertiesToMatrix(r,l,o[t].line,c,d),c+=o[t].l||0,c+=y),h?(p=(g=(v=this.globalData.fontManager.getCharData(r.finalText[t],i.fStyle,this.globalData.fontManager.getFontByName(r.f).fFamily))&&v.data||{}).shapes?g.shapes[0].it:[],m?f+=this.createPathShape(l,p):n.setAttribute("d",this.createPathShape(l,p))):(m&&n.setAttribute("transform","translate("+l.props[12]+","+l.props[13]+")"),n.textContent=o[t].val,n.setAttributeNS("http://www.w3.org/XML/1998/namespace","xml:space","preserve"));m&&n&&n.setAttribute("d",f)}else{var P=this.textContainer,_="start";switch(r.j){case 1:_="end";break;case 2:_="middle"}P.setAttribute("text-anchor",_),P.setAttribute("letter-spacing",y);var A=this.buildTextContents(r.finalText);for(e=A.length,d=r.ps?r.ps[1]+r.ascent:0,t=0;t<e;t+=1)(n=this.textSpans[t]||createNS("tspan")).textContent=A[t],n.setAttribute("x",0),n.setAttribute("y",d),n.style.display="inherit",P.appendChild(n),this.textSpans[t]=n,d+=r.finalLineHeight;this.layerElement.appendChild(P)}for(;t<this.textSpans.length;)this.textSpans[t].style.display="none",t+=1;this._sizeChanged=!0},SVGTextElement.prototype.sourceRectAtTime=function(t){if(this.prepareFrame(this.comp.renderedFrame-this.data.st),this.renderInnerContent(),this._sizeChanged){this._sizeChanged=!1;var e=this.layerElement.getBBox();this.bbox={top:e.y,left:e.x,width:e.width,height:e.height}}return this.bbox},SVGTextElement.prototype.renderInnerContent=function(){if(!this.data.singleShape&&(this.textAnimator.getMeasures(this.textProperty.currentData,this.lettersChangedFlag),this.lettersChangedFlag||this.textAnimator.lettersChangedFlag)){var t,e;this._sizeChanged=!0;var r,i,s=this.textAnimator.renderedLetters,a=this.textProperty.currentData.l;for(e=a.length,t=0;t<e;t+=1)a[t].n||(r=s[t],i=this.textSpans[t],r._mdf.m&&i.setAttribute("transform",r.m),r._mdf.o&&i.setAttribute("opacity",r.o),r._mdf.sw&&i.setAttribute("stroke-width",r.sw),r._mdf.sc&&i.setAttribute("stroke",r.sc),r._mdf.fc&&i.setAttribute("fill",r.fc))}},extendPrototype([BaseElement,TransformElement,SVGBaseElement,IShapeElement,HierarchyElement,FrameElement,RenderableDOMElement],SVGShapeElement),SVGShapeElement.prototype.initSecondaryElement=function(){},SVGShapeElement.prototype.identityMatrix=new Matrix,SVGShapeElement.prototype.buildExpressionInterface=function(){},SVGShapeElement.prototype.createContent=function(){this.searchShapes(this.shapesData,this.itemsData,this.prevViewData,this.layerElement,0,[],!0),this.filterUniqueShapes()},SVGShapeElement.prototype.filterUniqueShapes=function(){var t,e,r,i,s=this.shapes.length,a=this.stylesList.length,n=[],o=!1;for(r=0;r<a;r+=1){for(i=this.stylesList[r],o=!1,t=n.length=0;t<s;t+=1)-1!==(e=this.shapes[t]).styles.indexOf(i)&&(n.push(e),o=e._isAnimated||o);1<n.length&&o&&this.setShapesAsAnimated(n)}},SVGShapeElement.prototype.setShapesAsAnimated=function(t){var e,r=t.length;for(e=0;e<r;e+=1)t[e].setAsAnimated()},SVGShapeElement.prototype.createStyleElement=function(t,e){var r,i=new SVGStyleData(t,e),s=i.pElem;if("st"===t.ty)r=new SVGStrokeStyleData(this,t,i);else if("fl"===t.ty)r=new SVGFillStyleData(this,t,i);else if("gf"===t.ty||"gs"===t.ty){r=new("gf"===t.ty?SVGGradientFillStyleData:SVGGradientStrokeStyleData)(this,t,i),this.globalData.defs.appendChild(r.gf),r.maskId&&(this.globalData.defs.appendChild(r.ms),this.globalData.defs.appendChild(r.of),s.setAttribute("mask","url("+locationHref+"#"+r.maskId+")"))}return"st"!==t.ty&&"gs"!==t.ty||(s.setAttribute("stroke-linecap",this.lcEnum[t.lc]||"round"),s.setAttribute("stroke-linejoin",this.ljEnum[t.lj]||"round"),s.setAttribute("fill-opacity","0"),1===t.lj&&s.setAttribute("stroke-miterlimit",t.ml)),2===t.r&&s.setAttribute("fill-rule","evenodd"),t.ln&&s.setAttribute("id",t.ln),t.cl&&s.setAttribute("class",t.cl),t.bm&&(s.style["mix-blend-mode"]=getBlendMode(t.bm)),this.stylesList.push(i),this.addToAnimatedContents(t,r),r},SVGShapeElement.prototype.createGroupElement=function(t){var e=new ShapeGroupData;return t.ln&&e.gr.setAttribute("id",t.ln),t.cl&&e.gr.setAttribute("class",t.cl),t.bm&&(e.gr.style["mix-blend-mode"]=getBlendMode(t.bm)),e},SVGShapeElement.prototype.createTransformElement=function(t,e){var r=TransformPropertyFactory.getTransformProperty(this,t,this),i=new SVGTransformData(r,r.o,e);return this.addToAnimatedContents(t,i),i},SVGShapeElement.prototype.createShapeElement=function(t,e,r){var i=4;"rc"===t.ty?i=5:"el"===t.ty?i=6:"sr"===t.ty&&(i=7);var s=new SVGShapeData(e,r,ShapePropertyFactory.getShapeProp(this,t,i,this));return this.shapes.push(s),this.addShapeToModifiers(s),this.addToAnimatedContents(t,s),s},SVGShapeElement.prototype.addToAnimatedContents=function(t,e){for(var r=0,i=this.animatedContents.length;r<i;){if(this.animatedContents[r].element===e)return;r+=1}this.animatedContents.push({fn:SVGElementsRenderer.createRenderFunction(t),element:e,data:t})},SVGShapeElement.prototype.setElementStyles=function(t){var e,r=t.styles,i=this.stylesList.length;for(e=0;e<i;e+=1)this.stylesList[e].closed||r.push(this.stylesList[e])},SVGShapeElement.prototype.reloadShapes=function(){this._isFirstFrame=!0;var t,e=this.itemsData.length;for(t=0;t<e;t+=1)this.prevViewData[t]=this.itemsData[t];for(this.searchShapes(this.shapesData,this.itemsData,this.prevViewData,this.layerElement,0,[],!0),this.filterUniqueShapes(),e=this.dynamicProperties.length,t=0;t<e;t+=1)this.dynamicProperties[t].getValue();this.renderModifiers()},SVGShapeElement.prototype.searchShapes=function(t,e,r,i,s,a,n){var o,h,p,l,f,m,c=[].concat(a),d=t.length-1,u=[],y=[];for(o=d;0<=o;o-=1){if((m=this.searchProcessedElement(t[o]))?e[o]=r[m-1]:t[o]._render=n,"fl"==t[o].ty||"st"==t[o].ty||"gf"==t[o].ty||"gs"==t[o].ty)m?e[o].style.closed=!1:e[o]=this.createStyleElement(t[o],s),t[o]._render&&i.appendChild(e[o].style.pElem),u.push(e[o].style);else if("gr"==t[o].ty){if(m)for(p=e[o].it.length,h=0;h<p;h+=1)e[o].prevViewData[h]=e[o].it[h];else e[o]=this.createGroupElement(t[o]);this.searchShapes(t[o].it,e[o].it,e[o].prevViewData,e[o].gr,s+1,c,n),t[o]._render&&i.appendChild(e[o].gr)}else"tr"==t[o].ty?(m||(e[o]=this.createTransformElement(t[o],i)),l=e[o].transform,c.push(l)):"sh"==t[o].ty||"rc"==t[o].ty||"el"==t[o].ty||"sr"==t[o].ty?(m||(e[o]=this.createShapeElement(t[o],c,s)),this.setElementStyles(e[o])):"tm"==t[o].ty||"rd"==t[o].ty||"ms"==t[o].ty?(m?(f=e[o]).closed=!1:((f=ShapeModifiers.getModifier(t[o].ty)).init(this,t[o]),e[o]=f,this.shapeModifiers.push(f)),y.push(f)):"rp"==t[o].ty&&(m?(f=e[o]).closed=!0:(f=ShapeModifiers.getModifier(t[o].ty),(e[o]=f).init(this,t,o,e),this.shapeModifiers.push(f),n=!1),y.push(f));this.addProcessedElement(t[o],o+1)}for(d=u.length,o=0;o<d;o+=1)u[o].closed=!0;for(d=y.length,o=0;o<d;o+=1)y[o].closed=!0},SVGShapeElement.prototype.renderInnerContent=function(){this.renderModifiers();var t,e=this.stylesList.length;for(t=0;t<e;t+=1)this.stylesList[t].reset();for(this.renderShape(),t=0;t<e;t+=1)(this.stylesList[t]._mdf||this._isFirstFrame)&&(this.stylesList[t].msElem&&(this.stylesList[t].msElem.setAttribute("d",this.stylesList[t].d),this.stylesList[t].d="M0 0"+this.stylesList[t].d),this.stylesList[t].pElem.setAttribute("d",this.stylesList[t].d||"M0 0"))},SVGShapeElement.prototype.renderShape=function(){var t,e,r=this.animatedContents.length;for(t=0;t<r;t+=1)e=this.animatedContents[t],(this._isFirstFrame||e.element._isAnimated)&&!0!==e.data&&e.fn(e.data,e.element,this._isFirstFrame)},SVGShapeElement.prototype.destroy=function(){this.destroyBaseElement(),this.shapesData=null,this.itemsData=null},SVGTintFilter.prototype.renderFrame=function(t){if(t||this.filterManager._mdf){var e=this.filterManager.effectElements[0].p.v,r=this.filterManager.effectElements[1].p.v,i=this.filterManager.effectElements[2].p.v/100;this.matrixFilter.setAttribute("values",r[0]-e[0]+" 0 0 0 "+e[0]+" "+(r[1]-e[1])+" 0 0 0 "+e[1]+" "+(r[2]-e[2])+" 0 0 0 "+e[2]+" 0 0 0 "+i+" 0")}},SVGFillFilter.prototype.renderFrame=function(t){if(t||this.filterManager._mdf){var e=this.filterManager.effectElements[2].p.v,r=this.filterManager.effectElements[6].p.v;this.matrixFilter.setAttribute("values","0 0 0 0 "+e[0]+" 0 0 0 0 "+e[1]+" 0 0 0 0 "+e[2]+" 0 0 0 "+r+" 0")}},SVGStrokeEffect.prototype.initialize=function(){var t,e,r,i,s=this.elem.layerElement.children||this.elem.layerElement.childNodes;for(1===this.filterManager.effectElements[1].p.v?(i=this.elem.maskManager.masksProperties.length,r=0):i=(r=this.filterManager.effectElements[0].p.v-1)+1,(e=createNS("g")).setAttribute("fill","none"),e.setAttribute("stroke-linecap","round"),e.setAttribute("stroke-dashoffset",1);r<i;r+=1)t=createNS("path"),e.appendChild(t),this.paths.push({p:t,m:r});if(3===this.filterManager.effectElements[10].p.v){var a=createNS("mask"),n=createElementID();a.setAttribute("id",n),a.setAttribute("mask-type","alpha"),a.appendChild(e),this.elem.globalData.defs.appendChild(a);var o=createNS("g");for(o.setAttribute("mask","url("+locationHref+"#"+n+")");s[0];)o.appendChild(s[0]);this.elem.layerElement.appendChild(o),this.masker=a,e.setAttribute("stroke","#fff")}else if(1===this.filterManager.effectElements[10].p.v||2===this.filterManager.effectElements[10].p.v){if(2===this.filterManager.effectElements[10].p.v)for(s=this.elem.layerElement.children||this.elem.layerElement.childNodes;s.length;)this.elem.layerElement.removeChild(s[0]);this.elem.layerElement.appendChild(e),this.elem.layerElement.removeAttribute("mask"),e.setAttribute("stroke","#fff")}this.initialized=!0,this.pathMasker=e},SVGStrokeEffect.prototype.renderFrame=function(t){this.initialized||this.initialize();var e,r,i,s=this.paths.length;for(e=0;e<s;e+=1)if(-1!==this.paths[e].m&&(r=this.elem.maskManager.viewData[this.paths[e].m],i=this.paths[e].p,(t||this.filterManager._mdf||r.prop._mdf)&&i.setAttribute("d",r.lastPath),t||this.filterManager.effectElements[9].p._mdf||this.filterManager.effectElements[4].p._mdf||this.filterManager.effectElements[7].p._mdf||this.filterManager.effectElements[8].p._mdf||r.prop._mdf)){var a;if(0!==this.filterManager.effectElements[7].p.v||100!==this.filterManager.effectElements[8].p.v){var n=Math.min(this.filterManager.effectElements[7].p.v,this.filterManager.effectElements[8].p.v)/100,o=Math.max(this.filterManager.effectElements[7].p.v,this.filterManager.effectElements[8].p.v)/100,h=i.getTotalLength();a="0 0 0 "+h*n+" ";var p,l=h*(o-n),f=1+2*this.filterManager.effectElements[4].p.v*this.filterManager.effectElements[9].p.v/100,m=Math.floor(l/f);for(p=0;p<m;p+=1)a+="1 "+2*this.filterManager.effectElements[4].p.v*this.filterManager.effectElements[9].p.v/100+" ";a+="0 "+10*h+" 0 0"}else a="1 "+2*this.filterManager.effectElements[4].p.v*this.filterManager.effectElements[9].p.v/100;i.setAttribute("stroke-dasharray",a)}if((t||this.filterManager.effectElements[4].p._mdf)&&this.pathMasker.setAttribute("stroke-width",2*this.filterManager.effectElements[4].p.v),(t||this.filterManager.effectElements[6].p._mdf)&&this.pathMasker.setAttribute("opacity",this.filterManager.effectElements[6].p.v),(1===this.filterManager.effectElements[10].p.v||2===this.filterManager.effectElements[10].p.v)&&(t||this.filterManager.effectElements[3].p._mdf)){var c=this.filterManager.effectElements[3].p.v;this.pathMasker.setAttribute("stroke","rgb("+bm_floor(255*c[0])+","+bm_floor(255*c[1])+","+bm_floor(255*c[2])+")")}},SVGTritoneFilter.prototype.renderFrame=function(t){if(t||this.filterManager._mdf){var e=this.filterManager.effectElements[0].p.v,r=this.filterManager.effectElements[1].p.v,i=this.filterManager.effectElements[2].p.v,s=i[0]+" "+r[0]+" "+e[0],a=i[1]+" "+r[1]+" "+e[1],n=i[2]+" "+r[2]+" "+e[2];this.feFuncR.setAttribute("tableValues",s),this.feFuncG.setAttribute("tableValues",a),this.feFuncB.setAttribute("tableValues",n)}},SVGProLevelsFilter.prototype.createFeFunc=function(t,e){var r=createNS(t);return r.setAttribute("type","table"),e.appendChild(r),r},SVGProLevelsFilter.prototype.getTableValue=function(t,e,r,i,s){for(var a,n,o=0,h=Math.min(t,e),p=Math.max(t,e),l=Array.call(null,{length:256}),f=0,m=s-i,c=e-t;o<=256;)n=(a=o/256)<=h?c<0?s:i:p<=a?c<0?i:s:i+m*Math.pow((a-t)/c,1/r),l[f++]=n,o+=256/255;return l.join(" ")},SVGProLevelsFilter.prototype.renderFrame=function(t){if(t||this.filterManager._mdf){var e,r=this.filterManager.effectElements;this.feFuncRComposed&&(t||r[3].p._mdf||r[4].p._mdf||r[5].p._mdf||r[6].p._mdf||r[7].p._mdf)&&(e=this.getTableValue(r[3].p.v,r[4].p.v,r[5].p.v,r[6].p.v,r[7].p.v),this.feFuncRComposed.setAttribute("tableValues",e),this.feFuncGComposed.setAttribute("tableValues",e),this.feFuncBComposed.setAttribute("tableValues",e)),this.feFuncR&&(t||r[10].p._mdf||r[11].p._mdf||r[12].p._mdf||r[13].p._mdf||r[14].p._mdf)&&(e=this.getTableValue(r[10].p.v,r[11].p.v,r[12].p.v,r[13].p.v,r[14].p.v),this.feFuncR.setAttribute("tableValues",e)),this.feFuncG&&(t||r[17].p._mdf||r[18].p._mdf||r[19].p._mdf||r[20].p._mdf||r[21].p._mdf)&&(e=this.getTableValue(r[17].p.v,r[18].p.v,r[19].p.v,r[20].p.v,r[21].p.v),this.feFuncG.setAttribute("tableValues",e)),this.feFuncB&&(t||r[24].p._mdf||r[25].p._mdf||r[26].p._mdf||r[27].p._mdf||r[28].p._mdf)&&(e=this.getTableValue(r[24].p.v,r[25].p.v,r[26].p.v,r[27].p.v,r[28].p.v),this.feFuncB.setAttribute("tableValues",e)),this.feFuncA&&(t||r[31].p._mdf||r[32].p._mdf||r[33].p._mdf||r[34].p._mdf||r[35].p._mdf)&&(e=this.getTableValue(r[31].p.v,r[32].p.v,r[33].p.v,r[34].p.v,r[35].p.v),this.feFuncA.setAttribute("tableValues",e))}},SVGDropShadowEffect.prototype.renderFrame=function(t){if(t||this.filterManager._mdf){if((t||this.filterManager.effectElements[4].p._mdf)&&this.feGaussianBlur.setAttribute("stdDeviation",this.filterManager.effectElements[4].p.v/4),t||this.filterManager.effectElements[0].p._mdf){var e=this.filterManager.effectElements[0].p.v;this.feFlood.setAttribute("flood-color",rgbToHex(Math.round(255*e[0]),Math.round(255*e[1]),Math.round(255*e[2])))}if((t||this.filterManager.effectElements[1].p._mdf)&&this.feFlood.setAttribute("flood-opacity",this.filterManager.effectElements[1].p.v/255),t||this.filterManager.effectElements[2].p._mdf||this.filterManager.effectElements[3].p._mdf){var r=this.filterManager.effectElements[3].p.v,i=(this.filterManager.effectElements[2].p.v-90)*degToRads,s=r*Math.cos(i),a=r*Math.sin(i);this.feOffset.setAttribute("dx",s),this.feOffset.setAttribute("dy",a)}}};var _svgMatteSymbols=[];function SVGMatte3Effect(t,e,r){this.initialized=!1,this.filterManager=e,this.filterElem=t,(this.elem=r).matteElement=createNS("g"),r.matteElement.appendChild(r.layerElement),r.matteElement.appendChild(r.transformedElement),r.baseElement=r.matteElement}function SVGEffects(t){var e,r,i=t.data.ef?t.data.ef.length:0,s=createElementID(),a=filtersFactory.createFilter(s),n=0;for(this.filters=[],e=0;e<i;e+=1)r=null,20===t.data.ef[e].ty?(n+=1,r=new SVGTintFilter(a,t.effectsManager.effectElements[e])):21===t.data.ef[e].ty?(n+=1,r=new SVGFillFilter(a,t.effectsManager.effectElements[e])):22===t.data.ef[e].ty?r=new SVGStrokeEffect(t,t.effectsManager.effectElements[e]):23===t.data.ef[e].ty?(n+=1,r=new SVGTritoneFilter(a,t.effectsManager.effectElements[e])):24===t.data.ef[e].ty?(n+=1,r=new SVGProLevelsFilter(a,t.effectsManager.effectElements[e])):25===t.data.ef[e].ty?(n+=1,r=new SVGDropShadowEffect(a,t.effectsManager.effectElements[e])):28===t.data.ef[e].ty&&(r=new SVGMatte3Effect(a,t.effectsManager.effectElements[e],t)),r&&this.filters.push(r);n&&(t.globalData.defs.appendChild(a),t.layerElement.setAttribute("filter","url("+locationHref+"#"+s+")")),this.filters.length&&t.addRenderableComponent(this)}SVGMatte3Effect.prototype.findSymbol=function(t){for(var e=0,r=_svgMatteSymbols.length;e<r;){if(_svgMatteSymbols[e]===t)return _svgMatteSymbols[e];e+=1}return null},SVGMatte3Effect.prototype.replaceInParent=function(t,e){var r=t.layerElement.parentNode;if(r){for(var i,s=r.children,a=0,n=s.length;a<n&&s[a]!==t.layerElement;)a+=1;a<=n-2&&(i=s[a+1]);var o=createNS("use");o.setAttribute("href","#"+e),i?r.insertBefore(o,i):r.appendChild(o)}},SVGMatte3Effect.prototype.setElementAsMask=function(t,e){if(!this.findSymbol(e)){var r=createElementID(),i=createNS("mask");i.setAttribute("id",e.layerId),i.setAttribute("mask-type","alpha"),_svgMatteSymbols.push(e);var s=t.globalData.defs;s.appendChild(i);var a=createNS("symbol");a.setAttribute("id",r),this.replaceInParent(e,r),a.appendChild(e.layerElement),s.appendChild(a);var n=createNS("use");n.setAttribute("href","#"+r),i.appendChild(n),e.data.hd=!1,e.show()}t.setMatte(e.layerId)},SVGMatte3Effect.prototype.initialize=function(){for(var t=this.filterManager.effectElements[0].p.v,e=this.elem.comp.elements,r=0,i=e.length;r<i;)e[r]&&e[r].data.ind===t&&this.setElementAsMask(this.elem,e[r]),r+=1;this.initialized=!0},SVGMatte3Effect.prototype.renderFrame=function(){this.initialized||this.initialize()},SVGEffects.prototype.renderFrame=function(t){var e,r=this.filters.length;for(e=0;e<r;e+=1)this.filters[e].renderFrame(t)};var animationManager=function(){var t={},s=[],i=0,a=0,n=0,o=!0,h=!1;function r(t){for(var e=0,r=t.target;e<a;)s[e].animation===r&&(s.splice(e,1),e-=1,a-=1,r.isPaused||f()),e+=1}function p(t,e){if(!t)return null;for(var r=0;r<a;){if(s[r].elem==t&&null!==s[r].elem)return s[r].animation;r+=1}var i=new AnimationItem;return m(i,t),i.setData(t,e),i}function l(){n+=1,d()}function f(){n-=1}function m(t,e){t.addEventListener("destroy",r),t.addEventListener("_active",l),t.addEventListener("_idle",f),s.push({elem:e,animation:t}),a+=1}function c(t){var e,r=t-i;for(e=0;e<a;e+=1)s[e].animation.advanceTime(r);i=t,n&&!h?window.requestAnimationFrame(c):o=!0}function e(t){i=t,window.requestAnimationFrame(c)}function d(){!h&&n&&o&&(window.requestAnimationFrame(e),o=!1)}return t.registerAnimation=p,t.loadAnimation=function(t){var e=new AnimationItem;return m(e,null),e.setParams(t),e},t.setSpeed=function(t,e){var r;for(r=0;r<a;r+=1)s[r].animation.setSpeed(t,e)},t.setDirection=function(t,e){var r;for(r=0;r<a;r+=1)s[r].animation.setDirection(t,e)},t.play=function(t){var e;for(e=0;e<a;e+=1)s[e].animation.play(t)},t.pause=function(t){var e;for(e=0;e<a;e+=1)s[e].animation.pause(t)},t.stop=function(t){var e;for(e=0;e<a;e+=1)s[e].animation.stop(t)},t.togglePause=function(t){var e;for(e=0;e<a;e+=1)s[e].animation.togglePause(t)},t.searchAnimations=function(t,e,r){var i,s=[].concat([].slice.call(document.getElementsByClassName("lottie")),[].slice.call(document.getElementsByClassName("bodymovin"))),a=s.length;for(i=0;i<a;i+=1)r&&s[i].setAttribute("data-bm-type",r),p(s[i],t);if(e&&0===a){r||(r="svg");var n=document.getElementsByTagName("body")[0];n.innerHTML="";var o=createTag("div");o.style.width="100%",o.style.height="100%",o.setAttribute("data-bm-type",r),n.appendChild(o),p(o,t)}},t.resize=function(){var t;for(t=0;t<a;t+=1)s[t].animation.resize()},t.goToAndStop=function(t,e,r){var i;for(i=0;i<a;i+=1)s[i].animation.goToAndStop(t,e,r)},t.destroy=function(t){var e;for(e=a-1;0<=e;e-=1)s[e].animation.destroy(t)},t.freeze=function(){h=!0},t.unfreeze=function(){h=!1,d()},t.getRegisteredAnimations=function(){var t,e=s.length,r=[];for(t=0;t<e;t+=1)r.push(s[t].animation);return r},t}(),AnimationItem=function(){this._cbs=[],this.name="",this.path="",this.isLoaded=!1,this.currentFrame=0,this.currentRawFrame=0,this.totalFrames=0,this.frameRate=0,this.frameMult=0,this.playSpeed=1,this.playDirection=1,this.playCount=0,this.animationData={},this.assets=[],this.isPaused=!0,this.autoplay=!1,this.loop=!0,this.renderer=null,this.animationID=createElementID(),this.assetsPath="",this.timeCompleted=0,this.segmentPos=0,this.subframeEnabled=subframeEnabled,this.segments=[],this._idle=!0,this._completedLoop=!1,this.projectInterface=ProjectInterface(),this.imagePreloader=new ImagePreloader};extendPrototype([BaseEvent],AnimationItem),AnimationItem.prototype.setParams=function(t){t.context&&(this.context=t.context),(t.wrapper||t.container)&&(this.wrapper=t.wrapper||t.container);var e=t.animType?t.animType:t.renderer?t.renderer:"svg";switch(e){case"canvas":this.renderer=new CanvasRenderer(this,t.rendererSettings);break;case"svg":this.renderer=new SVGRenderer(this,t.rendererSettings);break;default:this.renderer=new HybridRenderer(this,t.rendererSettings)}this.renderer.setProjectInterface(this.projectInterface),this.animType=e,""===t.loop||null===t.loop||(!1===t.loop?this.loop=!1:!0===t.loop?this.loop=!0:this.loop=parseInt(t.loop)),this.autoplay=!("autoplay"in t)||t.autoplay,this.name=t.name?t.name:"",this.autoloadSegments=!t.hasOwnProperty("autoloadSegments")||t.autoloadSegments,this.assetsPath=t.assetsPath,t.animationData?this.configAnimation(t.animationData):t.path&&("json"!=t.path.substr(-4)&&("/"!=t.path.substr(-1,1)&&(t.path+="/"),t.path+="data.json"),-1!=t.path.lastIndexOf("\\")?this.path=t.path.substr(0,t.path.lastIndexOf("\\")+1):this.path=t.path.substr(0,t.path.lastIndexOf("/")+1),this.fileName=t.path.substr(t.path.lastIndexOf("/")+1),this.fileName=this.fileName.substr(0,this.fileName.lastIndexOf(".json")),assetLoader.load(t.path,this.configAnimation.bind(this),function(){this.trigger("data_failed")}.bind(this)))},AnimationItem.prototype.setData=function(t,e){var r={wrapper:t,animationData:e?"object"==typeof e?e:JSON.parse(e):null},i=t.attributes;r.path=i.getNamedItem("data-animation-path")?i.getNamedItem("data-animation-path").value:i.getNamedItem("data-bm-path")?i.getNamedItem("data-bm-path").value:i.getNamedItem("bm-path")?i.getNamedItem("bm-path").value:"",r.animType=i.getNamedItem("data-anim-type")?i.getNamedItem("data-anim-type").value:i.getNamedItem("data-bm-type")?i.getNamedItem("data-bm-type").value:i.getNamedItem("bm-type")?i.getNamedItem("bm-type").value:i.getNamedItem("data-bm-renderer")?i.getNamedItem("data-bm-renderer").value:i.getNamedItem("bm-renderer")?i.getNamedItem("bm-renderer").value:"canvas";var s=i.getNamedItem("data-anim-loop")?i.getNamedItem("data-anim-loop").value:i.getNamedItem("data-bm-loop")?i.getNamedItem("data-bm-loop").value:i.getNamedItem("bm-loop")?i.getNamedItem("bm-loop").value:"";""===s||(r.loop="false"!==s&&("true"===s||parseInt(s)));var a=i.getNamedItem("data-anim-autoplay")?i.getNamedItem("data-anim-autoplay").value:i.getNamedItem("data-bm-autoplay")?i.getNamedItem("data-bm-autoplay").value:!i.getNamedItem("bm-autoplay")||i.getNamedItem("bm-autoplay").value;r.autoplay="false"!==a,r.name=i.getNamedItem("data-name")?i.getNamedItem("data-name").value:i.getNamedItem("data-bm-name")?i.getNamedItem("data-bm-name").value:i.getNamedItem("bm-name")?i.getNamedItem("bm-name").value:"","false"===(i.getNamedItem("data-anim-prerender")?i.getNamedItem("data-anim-prerender").value:i.getNamedItem("data-bm-prerender")?i.getNamedItem("data-bm-prerender").value:i.getNamedItem("bm-prerender")?i.getNamedItem("bm-prerender").value:"")&&(r.prerender=!1),this.setParams(r)},AnimationItem.prototype.includeLayers=function(t){t.op>this.animationData.op&&(this.animationData.op=t.op,this.totalFrames=Math.floor(t.op-this.animationData.ip));var e,r,i=this.animationData.layers,s=i.length,a=t.layers,n=a.length;for(r=0;r<n;r+=1)for(e=0;e<s;){if(i[e].id==a[r].id){i[e]=a[r];break}e+=1}if((t.chars||t.fonts)&&(this.renderer.globalData.fontManager.addChars(t.chars),this.renderer.globalData.fontManager.addFonts(t.fonts,this.renderer.globalData.defs)),t.assets)for(s=t.assets.length,e=0;e<s;e+=1)this.animationData.assets.push(t.assets[e]);this.animationData.__complete=!1,dataManager.completeData(this.animationData,this.renderer.globalData.fontManager),this.renderer.includeLayers(t.layers),expressionsPlugin&&expressionsPlugin.initExpressions(this),this.loadNextSegment()},AnimationItem.prototype.loadNextSegment=function(){var t=this.animationData.segments;if(!t||0===t.length||!this.autoloadSegments)return this.trigger("data_ready"),void(this.timeCompleted=this.totalFrames);var e=t.shift();this.timeCompleted=e.time*this.frameRate;var r=this.path+this.fileName+"_"+this.segmentPos+".json";this.segmentPos+=1,assetLoader.load(r,this.includeLayers.bind(this),function(){this.trigger("data_failed")}.bind(this))},AnimationItem.prototype.loadSegments=function(){this.animationData.segments||(this.timeCompleted=this.totalFrames),this.loadNextSegment()},AnimationItem.prototype.imagesLoaded=function(){this.trigger("loaded_images"),this.checkLoaded()},AnimationItem.prototype.preloadImages=function(){this.imagePreloader.setAssetsPath(this.assetsPath),this.imagePreloader.setPath(this.path),this.imagePreloader.loadAssets(this.animationData.assets,this.imagesLoaded.bind(this))},AnimationItem.prototype.configAnimation=function(t){this.renderer&&(this.animationData=t,this.totalFrames=Math.floor(this.animationData.op-this.animationData.ip),this.renderer.configAnimation(t),t.assets||(t.assets=[]),this.renderer.searchExtraCompositions(t.assets),this.assets=this.animationData.assets,this.frameRate=this.animationData.fr,this.firstFrame=Math.round(this.animationData.ip),this.frameMult=this.animationData.fr/1e3,this.trigger("config_ready"),this.preloadImages(),this.loadSegments(),this.updaFrameModifier(),this.waitForFontsLoaded())},AnimationItem.prototype.waitForFontsLoaded=function(){this.renderer&&(this.renderer.globalData.fontManager.loaded()?this.checkLoaded():setTimeout(this.waitForFontsLoaded.bind(this),20))},AnimationItem.prototype.checkLoaded=function(){this.isLoaded||!this.renderer.globalData.fontManager.loaded()||!this.imagePreloader.loaded()&&"canvas"===this.renderer.rendererType||(this.isLoaded=!0,dataManager.completeData(this.animationData,this.renderer.globalData.fontManager),expressionsPlugin&&expressionsPlugin.initExpressions(this),this.renderer.initItems(),setTimeout(function(){this.trigger("DOMLoaded")}.bind(this),0),this.gotoFrame(),this.autoplay&&this.play())},AnimationItem.prototype.resize=function(){this.renderer.updateContainerSize()},AnimationItem.prototype.setSubframe=function(t){this.subframeEnabled=!!t},AnimationItem.prototype.gotoFrame=function(){this.currentFrame=this.subframeEnabled?this.currentRawFrame:~~this.currentRawFrame,this.timeCompleted!==this.totalFrames&&this.currentFrame>this.timeCompleted&&(this.currentFrame=this.timeCompleted),this.trigger("enterFrame"),this.renderFrame()},AnimationItem.prototype.renderFrame=function(){!1!==this.isLoaded&&this.renderer.renderFrame(this.currentFrame+this.firstFrame)},AnimationItem.prototype.play=function(t){t&&this.name!=t||!0===this.isPaused&&(this.isPaused=!1,this._idle&&(this._idle=!1,this.trigger("_active")))},AnimationItem.prototype.pause=function(t){t&&this.name!=t||!1===this.isPaused&&(this.isPaused=!0,this._idle=!0,this.trigger("_idle"))},AnimationItem.prototype.togglePause=function(t){t&&this.name!=t||(!0===this.isPaused?this.play():this.pause())},AnimationItem.prototype.stop=function(t){t&&this.name!=t||(this.pause(),this.playCount=0,this._completedLoop=!1,this.setCurrentRawFrameValue(0))},AnimationItem.prototype.goToAndStop=function(t,e,r){r&&this.name!=r||(e?this.setCurrentRawFrameValue(t):this.setCurrentRawFrameValue(t*this.frameModifier),this.pause())},AnimationItem.prototype.goToAndPlay=function(t,e,r){this.goToAndStop(t,e,r),this.play()},AnimationItem.prototype.advanceTime=function(t){if(!0!==this.isPaused&&!1!==this.isLoaded){var e=this.currentRawFrame+t*this.frameModifier,r=!1;e>=this.totalFrames-1&&0<this.frameModifier?this.loop&&this.playCount!==this.loop?e>=this.totalFrames?(this.playCount+=1,this.checkSegments(e%this.totalFrames)||(this.setCurrentRawFrameValue(e%this.totalFrames),this._completedLoop=!0,this.trigger("loopComplete"))):this.setCurrentRawFrameValue(e):this.checkSegments(e>this.totalFrames?e%this.totalFrames:0)||(r=!0,e=this.totalFrames-1):e<0?this.checkSegments(e%this.totalFrames)||(!this.loop||this.playCount--<=0&&!0!==this.loop?(r=!0,e=0):(this.setCurrentRawFrameValue(this.totalFrames+e%this.totalFrames),this._completedLoop?this.trigger("loopComplete"):this._completedLoop=!0)):this.setCurrentRawFrameValue(e),r&&(this.setCurrentRawFrameValue(e),this.pause(),this.trigger("complete"))}},AnimationItem.prototype.adjustSegment=function(t,e){this.playCount=0,t[1]<t[0]?(0<this.frameModifier&&(this.playSpeed<0?this.setSpeed(-this.playSpeed):this.setDirection(-1)),this.timeCompleted=this.totalFrames=t[0]-t[1],this.firstFrame=t[1],this.setCurrentRawFrameValue(this.totalFrames-.001-e)):t[1]>t[0]&&(this.frameModifier<0&&(this.playSpeed<0?this.setSpeed(-this.playSpeed):this.setDirection(1)),this.timeCompleted=this.totalFrames=t[1]-t[0],this.firstFrame=t[0],this.setCurrentRawFrameValue(.001+e)),this.trigger("segmentStart")},AnimationItem.prototype.setSegment=function(t,e){var r=-1;this.isPaused&&(this.currentRawFrame+this.firstFrame<t?r=t:this.currentRawFrame+this.firstFrame>e&&(r=e-t)),this.firstFrame=t,this.timeCompleted=this.totalFrames=e-t,-1!==r&&this.goToAndStop(r,!0)},AnimationItem.prototype.playSegments=function(t,e){if(e&&(this.segments.length=0),"object"==typeof t[0]){var r,i=t.length;for(r=0;r<i;r+=1)this.segments.push(t[r])}else this.segments.push(t);this.segments.length&&this.adjustSegment(this.segments.shift(),0),this.isPaused&&this.play()},AnimationItem.prototype.resetSegments=function(t){this.segments.length=0,this.segments.push([this.animationData.ip,this.animationData.op]),t&&this.checkSegments(0)},AnimationItem.prototype.checkSegments=function(t){return!!this.segments.length&&(this.adjustSegment(this.segments.shift(),t),!0)},AnimationItem.prototype.destroy=function(t){t&&this.name!=t||!this.renderer||(this.renderer.destroy(),this.imagePreloader.destroy(),this.trigger("destroy"),this._cbs=null,this.onEnterFrame=this.onLoopComplete=this.onComplete=this.onSegmentStart=this.onDestroy=null,this.renderer=null)},AnimationItem.prototype.setCurrentRawFrameValue=function(t){this.currentRawFrame=t,this.gotoFrame()},AnimationItem.prototype.setSpeed=function(t){this.playSpeed=t,this.updaFrameModifier()},AnimationItem.prototype.setDirection=function(t){this.playDirection=t<0?-1:1,this.updaFrameModifier()},AnimationItem.prototype.updaFrameModifier=function(){this.frameModifier=this.frameMult*this.playSpeed*this.playDirection},AnimationItem.prototype.getPath=function(){return this.path},AnimationItem.prototype.getAssetsPath=function(t){var e="";if(t.e)e=t.p;else if(this.assetsPath){var r=t.p;-1!==r.indexOf("images/")&&(r=r.split("/")[1]),e=this.assetsPath+r}else e=this.path,e+=t.u?t.u:"",e+=t.p;return e},AnimationItem.prototype.getAssetData=function(t){for(var e=0,r=this.assets.length;e<r;){if(t==this.assets[e].id)return this.assets[e];e+=1}},AnimationItem.prototype.hide=function(){this.renderer.hide()},AnimationItem.prototype.show=function(){this.renderer.show()},AnimationItem.prototype.getDuration=function(t){return t?this.totalFrames:this.totalFrames/this.frameRate},AnimationItem.prototype.trigger=function(t){if(this._cbs&&this._cbs[t])switch(t){case"enterFrame":this.triggerEvent(t,new BMEnterFrameEvent(t,this.currentFrame,this.totalFrames,this.frameModifier));break;case"loopComplete":this.triggerEvent(t,new BMCompleteLoopEvent(t,this.loop,this.playCount,this.frameMult));break;case"complete":this.triggerEvent(t,new BMCompleteEvent(t,this.frameMult));break;case"segmentStart":this.triggerEvent(t,new BMSegmentStartEvent(t,this.firstFrame,this.totalFrames));break;case"destroy":this.triggerEvent(t,new BMDestroyEvent(t,this));break;default:this.triggerEvent(t)}"enterFrame"===t&&this.onEnterFrame&&this.onEnterFrame.call(this,new BMEnterFrameEvent(t,this.currentFrame,this.totalFrames,this.frameMult)),"loopComplete"===t&&this.onLoopComplete&&this.onLoopComplete.call(this,new BMCompleteLoopEvent(t,this.loop,this.playCount,this.frameMult)),"complete"===t&&this.onComplete&&this.onComplete.call(this,new BMCompleteEvent(t,this.frameMult)),"segmentStart"===t&&this.onSegmentStart&&this.onSegmentStart.call(this,new BMSegmentStartEvent(t,this.firstFrame,this.totalFrames)),"destroy"===t&&this.onDestroy&&this.onDestroy.call(this,new BMDestroyEvent(t,this))};var Expressions=(cO={},cO.initExpressions=function(t){var e=0,r=[];function i(){var t,e=r.length;for(t=0;t<e;t+=1)r[t].release();r.length=0}t.renderer.compInterface=CompExpressionInterface(t.renderer),t.renderer.globalData.projectInterface.registerComposition(t.renderer),t.renderer.globalData.pushExpression=function(){e+=1},t.renderer.globalData.popExpression=function(){0==(e-=1)&&i()},t.renderer.globalData.registerExpressionProperty=function(t){-1===r.indexOf(t)&&r.push(t)}},cO),cO;expressionsPlugin=Expressions;var ExpressionManager=function(){var ob={},Math=BMMath,window=null,document=null;function $bm_isInstanceOfArray(t){return t.constructor===Array||t.constructor===Float32Array}function isNumerable(t,e){return"number"===t||"boolean"===t||"string"===t||e instanceof Number}function $bm_neg(t){var e=typeof t;if("number"===e||"boolean"===e||t instanceof Number)return-t;if($bm_isInstanceOfArray(t)){var r,i=t.length,s=[];for(r=0;r<i;r+=1)s[r]=-t[r];return s}}var easeInBez=BezierFactory.getBezierEasing(.333,0,.833,.833,"easeIn").get,easeOutBez=BezierFactory.getBezierEasing(.167,.167,.667,1,"easeOut").get,easeInOutBez=BezierFactory.getBezierEasing(.33,0,.667,1,"easeInOut").get;function sum(t,e){var r=typeof t,i=typeof e;if("string"===r||"string"===i)return t+e;if(isNumerable(r,t)&&isNumerable(i,e))return t+e;if($bm_isInstanceOfArray(t)&&isNumerable(i,e))return(t=t.slice(0))[0]=t[0]+e,t;if(isNumerable(r,t)&&$bm_isInstanceOfArray(e))return(e=e.slice(0))[0]=t+e[0],e;if($bm_isInstanceOfArray(t)&&$bm_isInstanceOfArray(e)){for(var s=0,a=t.length,n=e.length,o=[];s<a||s<n;)("number"==typeof t[s]||t[s]instanceof Number)&&("number"==typeof e[s]||e[s]instanceof Number)?o[s]=t[s]+e[s]:o[s]=void 0===e[s]?t[s]:t[s]||e[s],s+=1;return o}return 0}var add=sum;function sub(t,e){var r=typeof t,i=typeof e;if(isNumerable(r,t)&&isNumerable(i,e))return"string"===r&&(t=parseInt(t)),"string"===i&&(e=parseInt(e)),t-e;if($bm_isInstanceOfArray(t)&&isNumerable(i,e))return(t=t.slice(0))[0]=t[0]-e,t;if(isNumerable(r,t)&&$bm_isInstanceOfArray(e))return(e=e.slice(0))[0]=t-e[0],e;if($bm_isInstanceOfArray(t)&&$bm_isInstanceOfArray(e)){for(var s=0,a=t.length,n=e.length,o=[];s<a||s<n;)("number"==typeof t[s]||t[s]instanceof Number)&&("number"==typeof e[s]||e[s]instanceof Number)?o[s]=t[s]-e[s]:o[s]=void 0===e[s]?t[s]:t[s]||e[s],s+=1;return o}return 0}function mul(t,e){var r,i,s,a=typeof t,n=typeof e;if(isNumerable(a,t)&&isNumerable(n,e))return t*e;if($bm_isInstanceOfArray(t)&&isNumerable(n,e)){for(s=t.length,r=createTypedArray("float32",s),i=0;i<s;i+=1)r[i]=t[i]*e;return r}if(isNumerable(a,t)&&$bm_isInstanceOfArray(e)){for(s=e.length,r=createTypedArray("float32",s),i=0;i<s;i+=1)r[i]=t*e[i];return r}return 0}function div(t,e){var r,i,s,a=typeof t,n=typeof e;if(isNumerable(a,t)&&isNumerable(n,e))return t/e;if($bm_isInstanceOfArray(t)&&isNumerable(n,e)){for(s=t.length,r=createTypedArray("float32",s),i=0;i<s;i+=1)r[i]=t[i]/e;return r}if(isNumerable(a,t)&&$bm_isInstanceOfArray(e)){for(s=e.length,r=createTypedArray("float32",s),i=0;i<s;i+=1)r[i]=t/e[i];return r}return 0}function mod(t,e){return"string"==typeof t&&(t=parseInt(t)),"string"==typeof e&&(e=parseInt(e)),t%e}var $bm_sum=sum,$bm_sub=sub,$bm_mul=mul,$bm_div=div,$bm_mod=mod;function clamp(t,e,r){if(r<e){var i=r;r=e,e=i}return Math.min(Math.max(t,e),r)}function radiansToDegrees(t){return t/degToRads}var radians_to_degrees=radiansToDegrees;function degreesToRadians(t){return t*degToRads}var degrees_to_radians=radiansToDegrees,helperLengthArray=[0,0,0,0,0,0];function length(t,e){if("number"==typeof t||t instanceof Number)return e=e||0,Math.abs(t-e);e||(e=helperLengthArray);var r,i=Math.min(t.length,e.length),s=0;for(r=0;r<i;r+=1)s+=Math.pow(e[r]-t[r],2);return Math.sqrt(s)}function normalize(t){return div(t,length(t))}function rgbToHsl(t){var e,r,i=t[0],s=t[1],a=t[2],n=Math.max(i,s,a),o=Math.min(i,s,a),h=(n+o)/2;if(n==o)e=r=0;else{var p=n-o;switch(r=.5<h?p/(2-n-o):p/(n+o),n){case i:e=(s-a)/p+(s<a?6:0);break;case s:e=(a-i)/p+2;break;case a:e=(i-s)/p+4}e/=6}return[e,r,h,t[3]]}function hue2rgb(t,e,r){return r<0&&(r+=1),1<r&&(r-=1),r<1/6?t+6*(e-t)*r:r<.5?e:r<2/3?t+(e-t)*(2/3-r)*6:t}function hslToRgb(t){var e,r,i,s=t[0],a=t[1],n=t[2];if(0===a)e=r=i=n;else{var o=n<.5?n*(1+a):n+a-n*a,h=2*n-o;e=hue2rgb(h,o,s+1/3),r=hue2rgb(h,o,s),i=hue2rgb(h,o,s-1/3)}return[e,r,i,t[3]]}function linear(t,e,r,i,s){if(void 0!==i&&void 0!==s||(i=e,s=r,e=0,r=1),r<e){var a=r;r=e,e=a}if(t<=e)return i;if(r<=t)return s;var n=r===e?0:(t-e)/(r-e);if(!i.length)return i+(s-i)*n;var o,h=i.length,p=createTypedArray("float32",h);for(o=0;o<h;o+=1)p[o]=i[o]+(s[o]-i[o])*n;return p}function random(t,e){if(void 0===e&&(void 0===t?(t=0,e=1):(e=t,t=void 0)),e.length){var r,i=e.length;t||(t=createTypedArray("float32",i));var s=createTypedArray("float32",i),a=BMMath.random();for(r=0;r<i;r+=1)s[r]=t[r]+a*(e[r]-t[r]);return s}return void 0===t&&(t=0),t+BMMath.random()*(e-t)}function createPath(t,e,r,i){var s,a=t.length,n=shape_pool.newElement();n.setPathData(!!i,a);var o,h,p=[0,0];for(s=0;s<a;s+=1)o=e&&e[s]?e[s]:p,h=r&&r[s]?r[s]:p,n.setTripleAt(t[s][0],t[s][1],h[0]+t[s][0],h[1]+t[s][1],o[0]+t[s][0],o[1]+t[s][1],s,!0);return n}function initiateExpression(elem,data,property){var val=data.x,needsVelocity=/velocity(?![\w\d])/.test(val),_needsRandom=-1!==val.indexOf("random"),elemType=elem.data.ty,transform,$bm_transform,content,effect,thisProperty=property;thisProperty.valueAtTime=thisProperty.getValueAtTime,elem.comp.frameDuration=1/elem.comp.globalData.frameRate,elem.comp.displayStartTime=0;var inPoint=elem.data.ip/elem.comp.globalData.frameRate,outPoint=elem.data.op/elem.comp.globalData.frameRate,width=elem.data.sw?elem.data.sw:0,height=elem.data.sh?elem.data.sh:0,name=elem.data.nm,loopIn,loop_in,loopOut,loop_out,smooth,toWorld,fromWorld,fromComp,toComp,fromCompToSurface,position,rotation,anchorPoint,scale,thisLayer,thisComp,mask,valueAtTime,velocityAtTime,__expression_functions=[],scoped_bm_rt;if(data.xf){var i,len=data.xf.length;for(i=0;i<len;i+=1)__expression_functions[i]=eval("(function(){ return "+data.xf[i]+"}())")}var expression_function=eval("[function _expression_function(){"+val+";scoped_bm_rt=$bm_rt}]")[0],numKeys=property.kf?data.k.length:0,active=!this.data||!0!==this.data.hd,wiggle=function(t,e){var r,i,s=this.pv.length?this.pv.length:1,a=createTypedArray("float32",s);var n=Math.floor(5*time);for(i=r=0;r<n;){for(i=0;i<s;i+=1)a[i]+=-e+2*e*BMMath.random();r+=1}var o=5*time,h=o-Math.floor(o),p=createTypedArray("float32",s);if(1<s){for(i=0;i<s;i+=1)p[i]=this.pv[i]+a[i]+(-e+2*e*BMMath.random())*h;return p}return this.pv+a[0]+(-e+2*e*BMMath.random())*h}.bind(this);function loopInDuration(t,e){return loopIn(t,e,!0)}function loopOutDuration(t,e){return loopOut(t,e,!0)}thisProperty.loopIn&&(loopIn=thisProperty.loopIn.bind(thisProperty),loop_in=loopIn),thisProperty.loopOut&&(loopOut=thisProperty.loopOut.bind(thisProperty),loop_out=loopOut),thisProperty.smooth&&(smooth=thisProperty.smooth.bind(thisProperty)),this.getValueAtTime&&(valueAtTime=this.getValueAtTime.bind(this)),this.getVelocityAtTime&&(velocityAtTime=this.getVelocityAtTime.bind(this));var comp=elem.comp.globalData.projectInterface.bind(elem.comp.globalData.projectInterface),time,velocity,value,text,textIndex,textTotal,selectorValue;function lookAt(t,e){var r=[e[0]-t[0],e[1]-t[1],e[2]-t[2]],i=Math.atan2(r[0],Math.sqrt(r[1]*r[1]+r[2]*r[2]))/degToRads;return[-Math.atan2(r[1],r[2])/degToRads,i,0]}function easeOut(t,e,r,i,s){return applyEase(easeOutBez,t,e,r,i,s)}function easeIn(t,e,r,i,s){return applyEase(easeInBez,t,e,r,i,s)}function ease(t,e,r,i,s){return applyEase(easeInOutBez,t,e,r,i,s)}function applyEase(t,e,r,i,s,a){void 0===s?(s=r,a=i):e=(e-r)/(i-r);var n=t(e=1<e?1:e<0?0:e);if($bm_isInstanceOfArray(s)){var o,h=s.length,p=createTypedArray("float32",h);for(o=0;o<h;o+=1)p[o]=(a[o]-s[o])*n+s[o];return p}return(a-s)*n+s}function nearestKey(t){var e,r,i,s=data.k.length;if(data.k.length&&"number"!=typeof data.k[0])if(r=-1,(t*=elem.comp.globalData.frameRate)<data.k[0].t)r=1,i=data.k[0].t;else{for(e=0;e<s-1;e+=1){if(t===data.k[e].t){r=e+1,i=data.k[e].t;break}if(t>data.k[e].t&&t<data.k[e+1].t){i=t-data.k[e].t>data.k[e+1].t-t?(r=e+2,data.k[e+1].t):(r=e+1,data.k[e].t);break}}-1===r&&(r=e+1,i=data.k[e].t)}else i=r=0;var a={};return a.index=r,a.time=i/elem.comp.globalData.frameRate,a}function key(t){var e,r,i,s;if(!data.k.length||"number"==typeof data.k[0])throw new Error("The property has no keyframe at index "+t);for(t-=1,e={time:data.k[t].t/elem.comp.globalData.frameRate,value:[]},i=(s=t!==data.k.length-1||data.k[t].h?data.k[t].s:data.k[t-1].e).length,r=0;r<i;r+=1)e[r]=s[r],e.value[r]=s[r];return e}function framesToTime(t,e){return e||(e=elem.comp.globalData.frameRate),t/e}function timeToFrames(t,e){return t||0===t||(t=time),e||(e=elem.comp.globalData.frameRate),t*e}function seedRandom(t){BMMath.seedrandom(randSeed+t)}function sourceRectAtTime(){return elem.sourceRectAtTime()}function substring(t,e){return"string"==typeof value?void 0===e?value.substring(t):value.substring(t,e):""}function substr(t,e){return"string"==typeof value?void 0===e?value.substr(t):value.substr(t,e):""}var index=elem.data.ind,hasParent=!(!elem.hierarchy||!elem.hierarchy.length),parent,randSeed=Math.floor(1e6*Math.random()),globalData=elem.globalData;function executeExpression(t){return value=t,_needsRandom&&seedRandom(randSeed),this.frameExpressionId===elem.globalData.frameId&&"textSelector"!==this.propType?value:("textSelector"===this.propType&&(textIndex=this.textIndex,textTotal=this.textTotal,selectorValue=this.selectorValue),thisLayer||(text=elem.layerInterface.text,thisLayer=elem.layerInterface,thisComp=elem.comp.compInterface,toWorld=thisLayer.toWorld.bind(thisLayer),fromWorld=thisLayer.fromWorld.bind(thisLayer),fromComp=thisLayer.fromComp.bind(thisLayer),toComp=thisLayer.toComp.bind(thisLayer),mask=thisLayer.mask?thisLayer.mask.bind(thisLayer):null,fromCompToSurface=fromComp),transform||(transform=elem.layerInterface("ADBE Transform Group"),($bm_transform=transform)&&(anchorPoint=transform.anchorPoint)),4!==elemType||content||(content=thisLayer("ADBE Root Vectors Group")),effect||(effect=thisLayer(4)),(hasParent=!(!elem.hierarchy||!elem.hierarchy.length))&&!parent&&(parent=elem.hierarchy[0].layerInterface),time=this.comp.renderedFrame/this.comp.globalData.frameRate,needsVelocity&&(velocity=velocityAtTime(time)),expression_function(),this.frameExpressionId=elem.globalData.frameId,"shape"===scoped_bm_rt.propType&&(scoped_bm_rt=scoped_bm_rt.v),scoped_bm_rt)}return executeExpression}return ob.initiateExpression=initiateExpression,ob}(),expressionHelpers={searchExpressions:function(t,e,r){e.x&&(r.k=!0,r.x=!0,r.initiateExpression=ExpressionManager.initiateExpression,r.effectsSequence.push(r.initiateExpression(t,e,r).bind(r)))},getSpeedAtTime:function(t){var e=this.getValueAtTime(t),r=this.getValueAtTime(t+-.01),i=0;if(e.length){var s;for(s=0;s<e.length;s+=1)i+=Math.pow(r[s]-e[s],2);i=100*Math.sqrt(i)}else i=0;return i},getVelocityAtTime:function(t){if(void 0!==this.vel)return this.vel;var e,r,i=this.getValueAtTime(t),s=this.getValueAtTime(t+-.001);if(i.length)for(e=createTypedArray("float32",i.length),r=0;r<i.length;r+=1)e[r]=(s[r]-i[r])/-.001;else e=(s-i)/-.001;return e},getValueAtTime:function(t){return t*=this.elem.globalData.frameRate,(t-=this.offsetTime)!==this._cachingAtTime.lastFrame&&(this._cachingAtTime.lastIndex=this._cachingAtTime.lastFrame<t?this._cachingAtTime.lastIndex:0,this._cachingAtTime.value=this.interpolateValue(t,this._cachingAtTime),this._cachingAtTime.lastFrame=t),this._cachingAtTime.value},getStaticValueAtTime:function(){return this.pv},setGroupProperty:function(t){this.propertyGroup=t}};!function(){function o(t,e,r){if(!this.k||!this.keyframes)return this.pv;t=t?t.toLowerCase():"";var i,s,a,n,o,h=this.comp.renderedFrame,p=this.keyframes,l=p[p.length-1].t;if(h<=l)return this.pv;if(r?s=l-(i=e?Math.abs(l-elem.comp.globalData.frameRate*e):Math.max(0,l-this.elem.data.ip)):((!e||e>p.length-1)&&(e=p.length-1),i=l-(s=p[p.length-1-e].t)),"pingpong"===t){if(Math.floor((h-s)/i)%2!=0)return this.getValueAtTime((i-(h-s)%i+s)/this.comp.globalData.frameRate,0)}else{if("offset"===t){var f=this.getValueAtTime(s/this.comp.globalData.frameRate,0),m=this.getValueAtTime(l/this.comp.globalData.frameRate,0),c=this.getValueAtTime(((h-s)%i+s)/this.comp.globalData.frameRate,0),d=Math.floor((h-s)/i);if(this.pv.length){for(n=(o=new Array(f.length)).length,a=0;a<n;a+=1)o[a]=(m[a]-f[a])*d+c[a];return o}return(m-f)*d+c}if("continue"===t){var u=this.getValueAtTime(l/this.comp.globalData.frameRate,0),y=this.getValueAtTime((l-.001)/this.comp.globalData.frameRate,0);if(this.pv.length){for(n=(o=new Array(u.length)).length,a=0;a<n;a+=1)o[a]=u[a]+(u[a]-y[a])*((h-l)/this.comp.globalData.frameRate)/5e-4;return o}return u+(h-l)/.001*(u-y)}}return this.getValueAtTime(((h-s)%i+s)/this.comp.globalData.frameRate,0)}function h(t,e,r){if(!this.k)return this.pv;t=t?t.toLowerCase():"";var i,s,a,n,o,h=this.comp.renderedFrame,p=this.keyframes,l=p[0].t;if(l<=h)return this.pv;if(r?s=l+(i=e?Math.abs(elem.comp.globalData.frameRate*e):Math.max(0,this.elem.data.op-l)):((!e||e>p.length-1)&&(e=p.length-1),i=(s=p[e].t)-l),"pingpong"===t){if(Math.floor((l-h)/i)%2==0)return this.getValueAtTime(((l-h)%i+l)/this.comp.globalData.frameRate,0)}else{if("offset"===t){var f=this.getValueAtTime(l/this.comp.globalData.frameRate,0),m=this.getValueAtTime(s/this.comp.globalData.frameRate,0),c=this.getValueAtTime((i-(l-h)%i+l)/this.comp.globalData.frameRate,0),d=Math.floor((l-h)/i)+1;if(this.pv.length){for(n=(o=new Array(f.length)).length,a=0;a<n;a+=1)o[a]=c[a]-(m[a]-f[a])*d;return o}return c-(m-f)*d}if("continue"===t){var u=this.getValueAtTime(l/this.comp.globalData.frameRate,0),y=this.getValueAtTime((l+.001)/this.comp.globalData.frameRate,0);if(this.pv.length){for(n=(o=new Array(u.length)).length,a=0;a<n;a+=1)o[a]=u[a]+(u[a]-y[a])*(l-h)/.001;return o}return u+(u-y)*(l-h)/.001}}return this.getValueAtTime((i-(l-h)%i+l)/this.comp.globalData.frameRate,0)}function p(t,e){if(!this.k)return this.pv;if(t=.5*(t||.4),(e=Math.floor(e||5))<=1)return this.pv;var r,i,s=this.comp.renderedFrame/this.comp.globalData.frameRate,a=s-t,n=1<e?(s+t-a)/(e-1):1,o=0,h=0;for(r=this.pv.length?createTypedArray("float32",this.pv.length):0;o<e;){if(i=this.getValueAtTime(a+o*n),this.pv.length)for(h=0;h<this.pv.length;h+=1)r[h]+=i[h];else r+=i;o+=1}if(this.pv.length)for(h=0;h<this.pv.length;h+=1)r[h]/=e;else r/=e;return r}var s=TransformPropertyFactory.getTransformProperty;TransformPropertyFactory.getTransformProperty=function(t,e,r){var i=s(t,e,r);return i.dynamicProperties.length?i.getValueAtTime=function(t){console.warn("Transform at time not supported")}.bind(i):i.getValueAtTime=function(t){}.bind(i),i.setGroupProperty=expressionHelpers.setGroupProperty,i};var l=PropertyFactory.getProp;PropertyFactory.getProp=function(t,e,r,i,s){var a=l(t,e,r,i,s);a.kf?a.getValueAtTime=expressionHelpers.getValueAtTime.bind(a):a.getValueAtTime=expressionHelpers.getStaticValueAtTime.bind(a),a.setGroupProperty=expressionHelpers.setGroupProperty,a.loopOut=o,a.loopIn=h,a.smooth=p,a.getVelocityAtTime=expressionHelpers.getVelocityAtTime.bind(a),a.getSpeedAtTime=expressionHelpers.getSpeedAtTime.bind(a),a.numKeys=1===e.a?e.k.length:0,a.propertyIndex=e.ix;var n=0;return 0!==r&&(n=createTypedArray("float32",1===e.a?e.k[0].s.length:e.k.length)),a._cachingAtTime={lastFrame:initialDefaultFrame,lastIndex:0,value:n},expressionHelpers.searchExpressions(t,e,a),a.k&&s.addDynamicProperty(a),a};var t=ShapePropertyFactory.getConstructorFunction(),e=ShapePropertyFactory.getKeyframedConstructorFunction();function r(){}r.prototype={vertices:function(t,e){this.k&&this.getValue();var r=this.v;void 0!==e&&(r=this.getValueAtTime(e,0));var i,s=r._length,a=r[t],n=r.v,o=createSizedArray(s);for(i=0;i<s;i+=1)o[i]="i"===t||"o"===t?[a[i][0]-n[i][0],a[i][1]-n[i][1]]:[a[i][0],a[i][1]];return o},points:function(t){return this.vertices("v",t)},inTangents:function(t){return this.vertices("i",t)},outTangents:function(t){return this.vertices("o",t)},isClosed:function(){return this.v.c},pointOnPath:function(t,e){var r=this.v;void 0!==e&&(r=this.getValueAtTime(e,0)),this._segmentsLength||(this._segmentsLength=bez.getSegmentsLength(r));for(var i,s=this._segmentsLength,a=s.lengths,n=s.totalLength*t,o=0,h=a.length,p=0;o<h;){if(p+a[o].addedLength>n){var l=o,f=r.c&&o===h-1?0:o+1,m=(n-p)/a[o].addedLength;i=bez.getPointInSegment(r.v[l],r.v[f],r.o[l],r.i[f],m,a[o]);break}p+=a[o].addedLength,o+=1}return i||(i=r.c?[r.v[0][0],r.v[0][1]]:[r.v[r._length-1][0],r.v[r._length-1][1]]),i},vectorOnPath:function(t,e,r){t=1==t?this.v.c?0:.999:t;var i=this.pointOnPath(t,e),s=this.pointOnPath(t+.001,e),a=s[0]-i[0],n=s[1]-i[1],o=Math.sqrt(Math.pow(a,2)+Math.pow(n,2));return"tangent"===r?[a/o,n/o]:[-n/o,a/o]},tangentOnPath:function(t,e){return this.vectorOnPath(t,e,"tangent")},normalOnPath:function(t,e){return this.vectorOnPath(t,e,"normal")},setGroupProperty:expressionHelpers.setGroupProperty,getValueAtTime:expressionHelpers.getStaticValueAtTime},extendPrototype([r],t),extendPrototype([r],e),e.prototype.getValueAtTime=function(t){return this._cachingAtTime||(this._cachingAtTime={shapeValue:shape_pool.clone(this.pv),lastIndex:0,lastTime:initialDefaultFrame}),t*=this.elem.globalData.frameRate,(t-=this.offsetTime)!==this._cachingAtTime.lastTime&&(this._cachingAtTime.lastIndex=this._cachingAtTime.lastTime<t?this._caching.lastIndex:0,this._cachingAtTime.lastTime=t,this.interpolateShape(t,this._cachingAtTime.shapeValue,this._cachingAtTime)),this._cachingAtTime.shapeValue},e.prototype.initiateExpression=ExpressionManager.initiateExpression;var n=ShapePropertyFactory.getShapeProp;ShapePropertyFactory.getShapeProp=function(t,e,r,i,s){var a=n(t,e,r,i,s);return a.propertyIndex=e.ix,a.lock=!1,3===r?expressionHelpers.searchExpressions(t,e.pt,a):4===r&&expressionHelpers.searchExpressions(t,e.ks,a),a.k&&t.addDynamicProperty(a),a}}(),TextProperty.prototype.getExpressionValue=function(t,e){var r=this.calculateExpression(e);if(t.t===r)return t;var i={};return this.copyData(i,t),i.t=r.toString(),i.__complete=!1,i},TextProperty.prototype.searchProperty=function(){var t=this.searchKeyframes(),e=this.searchExpressions();return this.kf=t||e,this.kf},TextProperty.prototype.searchExpressions=function(){if(this.data.d.x)return this.calculateExpression=ExpressionManager.initiateExpression.bind(this)(this.elem,this.data.d,this),this.addEffect(this.getExpressionValue.bind(this)),!0};var ShapeExpressionInterface=function(){function f(t,e,r){var i,s=[],a=t?t.length:0;for(i=0;i<a;i+=1)"gr"==t[i].ty?s.push(n(t[i],e[i],r)):"fl"==t[i].ty?s.push(o(t[i],e[i],r)):"st"==t[i].ty?s.push(h(t[i],e[i],r)):"tm"==t[i].ty?s.push(p(t[i],e[i],r)):"tr"==t[i].ty||("el"==t[i].ty?s.push(l(t[i],e[i],r)):"sr"==t[i].ty?s.push(m(t[i],e[i],r)):"sh"==t[i].ty?s.push(y(t[i],e[i],r)):"rc"==t[i].ty?s.push(c(t[i],e[i],r)):"rd"==t[i].ty?s.push(d(t[i],e[i],r)):"rp"==t[i].ty&&s.push(u(t[i],e[i],r)));return s}function n(t,e,r){var i=function(t){switch(t){case"ADBE Vectors Group":case"Contents":case 2:return i.content;default:return i.transform}};i.propertyGroup=function(t){return 1===t?i:r(t-1)};var s,a,n,o,h,p=(s=t,a=e,n=i.propertyGroup,(h=function(t){for(var e=0,r=o.length;e<r;){if(o[e]._name===t||o[e].mn===t||o[e].propertyIndex===t||o[e].ix===t||o[e].ind===t)return o[e];e+=1}if("number"==typeof t)return o[t-1]}).propertyGroup=function(t){return 1===t?h:n(t-1)},o=f(s.it,a.it,h.propertyGroup),h.numProperties=o.length,h.propertyIndex=s.cix,h._name=s.nm,h),l=function(e,t,r){function i(t){return 1==t?s:r(--t)}t.transform.mProps.o.setGroupProperty(i),t.transform.mProps.p.setGroupProperty(i),t.transform.mProps.a.setGroupProperty(i),t.transform.mProps.s.setGroupProperty(i),t.transform.mProps.r.setGroupProperty(i),t.transform.mProps.sk&&(t.transform.mProps.sk.setGroupProperty(i),t.transform.mProps.sa.setGroupProperty(i));function s(t){return e.a.ix===t||"Anchor Point"===t?s.anchorPoint:e.o.ix===t||"Opacity"===t?s.opacity:e.p.ix===t||"Position"===t?s.position:e.r.ix===t||"Rotation"===t||"ADBE Vector Rotation"===t?s.rotation:e.s.ix===t||"Scale"===t?s.scale:e.sk&&e.sk.ix===t||"Skew"===t?s.skew:e.sa&&e.sa.ix===t||"Skew Axis"===t?s.skewAxis:void 0}return t.transform.op.setGroupProperty(i),Object.defineProperties(s,{opacity:{get:ExpressionPropertyInterface(t.transform.mProps.o)},position:{get:ExpressionPropertyInterface(t.transform.mProps.p)},anchorPoint:{get:ExpressionPropertyInterface(t.transform.mProps.a)},scale:{get:ExpressionPropertyInterface(t.transform.mProps.s)},rotation:{get:ExpressionPropertyInterface(t.transform.mProps.r)},skew:{get:ExpressionPropertyInterface(t.transform.mProps.sk)},skewAxis:{get:ExpressionPropertyInterface(t.transform.mProps.sa)},_name:{value:e.nm}}),s.ty="tr",s.mn=e.mn,s.propertyGroup=r,s}(t.it[t.it.length-1],e.it[e.it.length-1],i.propertyGroup);return i.content=p,i.transform=l,Object.defineProperty(i,"_name",{get:function(){return t.nm}}),i.numProperties=t.np,i.propertyIndex=t.ix,i.nm=t.nm,i.mn=t.mn,i}function o(t,e,r){function i(t){return"Color"===t||"color"===t?i.color:"Opacity"===t||"opacity"===t?i.opacity:void 0}return Object.defineProperties(i,{color:{get:ExpressionPropertyInterface(e.c)},opacity:{get:ExpressionPropertyInterface(e.o)},_name:{value:t.nm},mn:{value:t.mn}}),e.c.setGroupProperty(r),e.o.setGroupProperty(r),i}function h(t,e,r){function i(t){return 1===t?ob:r(t-1)}function s(t){return 1===t?h:i(t-1)}var a,n,o=t.d?t.d.length:0,h={};for(a=0;a<o;a+=1)n=a,Object.defineProperty(h,t.d[n].nm,{get:ExpressionPropertyInterface(e.d.dataProps[n].p)}),e.d.dataProps[a].p.setGroupProperty(s);function p(t){return"Color"===t||"color"===t?p.color:"Opacity"===t||"opacity"===t?p.opacity:"Stroke Width"===t||"stroke width"===t?p.strokeWidth:void 0}return Object.defineProperties(p,{color:{get:ExpressionPropertyInterface(e.c)},opacity:{get:ExpressionPropertyInterface(e.o)},strokeWidth:{get:ExpressionPropertyInterface(e.w)},dash:{get:function(){return h}},_name:{value:t.nm},mn:{value:t.mn}}),e.c.setGroupProperty(i),e.o.setGroupProperty(i),e.w.setGroupProperty(i),p}function p(e,t,r){function i(t){return 1==t?s:r(--t)}function s(t){return t===e.e.ix||"End"===t||"end"===t?s.end:t===e.s.ix?s.start:t===e.o.ix?s.offset:void 0}return s.propertyIndex=e.ix,t.s.setGroupProperty(i),t.e.setGroupProperty(i),t.o.setGroupProperty(i),s.propertyIndex=e.ix,s.propertyGroup=r,Object.defineProperties(s,{start:{get:ExpressionPropertyInterface(t.s)},end:{get:ExpressionPropertyInterface(t.e)},offset:{get:ExpressionPropertyInterface(t.o)},_name:{value:e.nm}}),s.mn=e.mn,s}function l(e,t,r){function i(t){return 1==t?a:r(--t)}a.propertyIndex=e.ix;var s="tm"===t.sh.ty?t.sh.prop:t.sh;function a(t){return e.p.ix===t?a.position:e.s.ix===t?a.size:void 0}return s.s.setGroupProperty(i),s.p.setGroupProperty(i),Object.defineProperties(a,{size:{get:ExpressionPropertyInterface(s.s)},position:{get:ExpressionPropertyInterface(s.p)},_name:{value:e.nm}}),a.mn=e.mn,a}function m(e,t,r){function i(t){return 1==t?a:r(--t)}var s="tm"===t.sh.ty?t.sh.prop:t.sh;function a(t){return e.p.ix===t?a.position:e.r.ix===t?a.rotation:e.pt.ix===t?a.points:e.or.ix===t||"ADBE Vector Star Outer Radius"===t?a.outerRadius:e.os.ix===t?a.outerRoundness:!e.ir||e.ir.ix!==t&&"ADBE Vector Star Inner Radius"!==t?e.is&&e.is.ix===t?a.innerRoundness:void 0:a.innerRadius}return a.propertyIndex=e.ix,s.or.setGroupProperty(i),s.os.setGroupProperty(i),s.pt.setGroupProperty(i),s.p.setGroupProperty(i),s.r.setGroupProperty(i),e.ir&&(s.ir.setGroupProperty(i),s.is.setGroupProperty(i)),Object.defineProperties(a,{position:{get:ExpressionPropertyInterface(s.p)},rotation:{get:ExpressionPropertyInterface(s.r)},points:{get:ExpressionPropertyInterface(s.pt)},outerRadius:{get:ExpressionPropertyInterface(s.or)},outerRoundness:{get:ExpressionPropertyInterface(s.os)},innerRadius:{get:ExpressionPropertyInterface(s.ir)},innerRoundness:{get:ExpressionPropertyInterface(s.is)},_name:{value:e.nm}}),a.mn=e.mn,a}function c(e,t,r){function i(t){return 1==t?a:r(--t)}var s="tm"===t.sh.ty?t.sh.prop:t.sh;function a(t){return e.p.ix===t?a.position:e.r.ix===t?a.roundness:e.s.ix===t||"Size"===t||"ADBE Vector Rect Size"===t?a.size:void 0}return a.propertyIndex=e.ix,s.p.setGroupProperty(i),s.s.setGroupProperty(i),s.r.setGroupProperty(i),Object.defineProperties(a,{position:{get:ExpressionPropertyInterface(s.p)},roundness:{get:ExpressionPropertyInterface(s.r)},size:{get:ExpressionPropertyInterface(s.s)},_name:{value:e.nm}}),a.mn=e.mn,a}function d(e,t,r){var i=t;function s(t){if(e.r.ix===t||"Round Corners 1"===t)return s.radius}return s.propertyIndex=e.ix,i.rd.setGroupProperty(function(t){return 1==t?s:r(--t)}),Object.defineProperties(s,{radius:{get:ExpressionPropertyInterface(i.rd)},_name:{value:e.nm}}),s.mn=e.mn,s}function u(e,t,r){function i(t){return 1==t?a:r(--t)}var s=t;function a(t){return e.c.ix===t||"Copies"===t?a.copies:e.o.ix===t||"Offset"===t?a.offset:void 0}return a.propertyIndex=e.ix,s.c.setGroupProperty(i),s.o.setGroupProperty(i),Object.defineProperties(a,{copies:{get:ExpressionPropertyInterface(s.c)},offset:{get:ExpressionPropertyInterface(s.o)},_name:{value:e.nm}}),a.mn=e.mn,a}function y(t,e,r){var i=e.sh;function s(t){if("Shape"===t||"shape"===t||"Path"===t||"path"===t||"ADBE Vector Shape"===t||2===t)return s.path}return i.setGroupProperty(function(t){return 1==t?s:r(--t)}),Object.defineProperties(s,{path:{get:function(){return i.k&&i.getValue(),i}},shape:{get:function(){return i.k&&i.getValue(),i}},_name:{value:t.nm},ix:{value:t.ix},mn:{value:t.mn}}),s}return function(t,e,r){var i;function s(t){if("number"==typeof t)return i[t-1];for(var e=0,r=i.length;e<r;){if(i[e]._name===t)return i[e];e+=1}}return s.propertyGroup=r,i=f(t,e,s),s.numProperties=i.length,s}}(),TextExpressionInterface=function(e){var r;function t(){}return Object.defineProperty(t,"sourceText",{get:function(){e.textProperty.getValue();var t=e.textProperty.currentData.t;return void 0!==t&&(e.textProperty.currentData.t=void 0,(r=new String(t)).value=t||new String(t)),r}}),t},LayerExpressionInterface=function(){function s(t,e){var r=new Matrix;if(r.reset(),this._elem.finalTransform.mProp.applyToMatrix(r),this._elem.hierarchy&&this._elem.hierarchy.length){var i,s=this._elem.hierarchy.length;for(i=0;i<s;i+=1)this._elem.hierarchy[i].finalTransform.mProp.applyToMatrix(r);return r.applyToPointArray(t[0],t[1],t[2]||0)}return r.applyToPointArray(t[0],t[1],t[2]||0)}function a(t,e){var r=new Matrix;if(r.reset(),this._elem.finalTransform.mProp.applyToMatrix(r),this._elem.hierarchy&&this._elem.hierarchy.length){var i,s=this._elem.hierarchy.length;for(i=0;i<s;i+=1)this._elem.hierarchy[i].finalTransform.mProp.applyToMatrix(r);return r.inversePoint(t)}return r.inversePoint(t)}function n(t){var e=new Matrix;if(e.reset(),this._elem.finalTransform.mProp.applyToMatrix(e),this._elem.hierarchy&&this._elem.hierarchy.length){var r,i=this._elem.hierarchy.length;for(r=0;r<i;r+=1)this._elem.hierarchy[r].finalTransform.mProp.applyToMatrix(e);return e.inversePoint(t)}return e.inversePoint(t)}function o(){return[1,1,1,1]}return function(e){var r;function i(t){switch(t){case"ADBE Root Vectors Group":case"Contents":case 2:return i.shapeInterface;case 1:case 6:case"Transform":case"transform":case"ADBE Transform Group":return r;case 4:case"ADBE Effect Parade":case"effects":case"Effects":return i.effect}}i.toWorld=s,i.fromWorld=a,i.toComp=s,i.fromComp=n,i.sampleImage=o,i.sourceRectAtTime=e.sourceRectAtTime.bind(e);var t=getDescriptor(r=TransformExpressionInterface((i._elem=e).finalTransform.mProp),"anchorPoint");return Object.defineProperties(i,{hasParent:{get:function(){return e.hierarchy.length}},parent:{get:function(){return e.hierarchy[0].layerInterface}},rotation:getDescriptor(r,"rotation"),scale:getDescriptor(r,"scale"),position:getDescriptor(r,"position"),opacity:getDescriptor(r,"opacity"),anchorPoint:t,anchor_point:t,transform:{get:function(){return r}},active:{get:function(){return e.isInRange}}}),i.startTime=e.data.st,i.index=e.data.ind,i.source=e.data.refId,i.height=0===e.data.ty?e.data.h:100,i.width=0===e.data.ty?e.data.w:100,i.inPoint=e.data.ip/e.comp.globalData.frameRate,i.outPoint=e.data.op/e.comp.globalData.frameRate,i._name=e.data.nm,i.registerMaskInterface=function(t){i.mask=new MaskManagerInterface(t,e)},i.registerEffectsInterface=function(t){i.effect=t},i}}(),CompExpressionInterface=function(i){function t(t){for(var e=0,r=i.layers.length;e<r;){if(i.layers[e].nm===t||i.layers[e].ind===t)return i.elements[e].layerInterface;e+=1}return null}return Object.defineProperty(t,"_name",{value:i.data.nm}),(t.layer=t).pixelAspect=1,t.height=i.data.h||i.globalData.compSize.h,t.width=i.data.w||i.globalData.compSize.w,t.pixelAspect=1,t.frameDuration=1/i.globalData.frameRate,t.displayStartTime=0,t.numLayers=i.layers.length,t},TransformExpressionInterface=function(t){function e(t){switch(t){case"scale":case"Scale":case"ADBE Scale":case 6:return e.scale;case"rotation":case"Rotation":case"ADBE Rotation":case"ADBE Rotate Z":case 10:return e.rotation;case"ADBE Rotate X":return e.xRotation;case"ADBE Rotate Y":return e.yRotation;case"position":case"Position":case"ADBE Position":case 2:return e.position;case"ADBE Position_0":return e.xPosition;case"ADBE Position_1":return e.yPosition;case"ADBE Position_2":return e.zPosition;case"anchorPoint":case"AnchorPoint":case"Anchor Point":case"ADBE AnchorPoint":case 1:return e.anchorPoint;case"opacity":case"Opacity":case 11:return e.opacity}}if(Object.defineProperty(e,"rotation",{get:ExpressionPropertyInterface(t.r||t.rz)}),Object.defineProperty(e,"zRotation",{get:ExpressionPropertyInterface(t.rz||t.r)}),Object.defineProperty(e,"xRotation",{get:ExpressionPropertyInterface(t.rx)}),Object.defineProperty(e,"yRotation",{get:ExpressionPropertyInterface(t.ry)}),Object.defineProperty(e,"scale",{get:ExpressionPropertyInterface(t.s)}),t.p)var r=ExpressionPropertyInterface(t.p);return Object.defineProperty(e,"position",{get:function(){return t.p?r():[t.px.v,t.py.v,t.pz?t.pz.v:0]}}),Object.defineProperty(e,"xPosition",{get:ExpressionPropertyInterface(t.px)}),Object.defineProperty(e,"yPosition",{get:ExpressionPropertyInterface(t.py)}),Object.defineProperty(e,"zPosition",{get:ExpressionPropertyInterface(t.pz)}),Object.defineProperty(e,"anchorPoint",{get:ExpressionPropertyInterface(t.a)}),Object.defineProperty(e,"opacity",{get:ExpressionPropertyInterface(t.o)}),Object.defineProperty(e,"skew",{get:ExpressionPropertyInterface(t.sk)}),Object.defineProperty(e,"skewAxis",{get:ExpressionPropertyInterface(t.sa)}),Object.defineProperty(e,"orientation",{get:ExpressionPropertyInterface(t.or)}),e},ProjectInterface=function(){function e(t){this.compositions.push(t)}return function(){function t(t){for(var e=0,r=this.compositions.length;e<r;){if(this.compositions[e].data&&this.compositions[e].data.nm===t)return this.compositions[e].prepareFrame&&this.compositions[e].data.xt&&this.compositions[e].prepareFrame(this.currentFrame),this.compositions[e].compInterface;e+=1}}return t.compositions=[],t.currentFrame=0,t.registerComposition=e,t}}(),EffectsExpressionInterface=function(){function p(s,t,e,r){var i,a=[],n=s.ef.length;for(i=0;i<n;i+=1)5===s.ef[i].ty?a.push(p(s.ef[i],t.effectElements[i],t.effectElements[i].propertyGroup,r)):a.push(l(t.effectElements[i],s.ef[i].ty,r,o));function o(t){return 1===t?h:e(t-1)}var h=function(t){for(var e=s.ef,r=0,i=e.length;r<i;){if(t===e[r].nm||t===e[r].mn||t===e[r].ix)return 5===e[r].ty?a[r]:a[r]();r+=1}return a[0]()};return h.propertyGroup=o,"ADBE Color Control"===s.mn&&Object.defineProperty(h,"color",{get:function(){return a[0]()}}),Object.defineProperty(h,"numProperties",{get:function(){return s.np}}),h.active=h.enabled=0!==s.en,h}function l(t,e,r,i){var s=ExpressionPropertyInterface(t.p);return t.p.setGroupProperty&&t.p.setGroupProperty(i),function(){return 10===e?r.comp.compInterface(t.p.v):s()}}return{createEffectsInterface:function(s,t){if(s.effectsManager){var e,a=[],r=s.data.ef,i=s.effectsManager.effectElements.length;for(e=0;e<i;e+=1)a.push(p(r[e],s.effectsManager.effectElements[e],t,s));return function(t){for(var e=s.data.ef||[],r=0,i=e.length;r<i;){if(t===e[r].nm||t===e[r].mn||t===e[r].ix)return a[r];r+=1}}}}}}(),MaskManagerInterface=function(){function a(t,e){this._mask=t,this._data=e}Object.defineProperty(a.prototype,"maskPath",{get:function(){return this._mask.prop.k&&this._mask.prop.getValue(),this._mask.prop}});return function(e,t){var r,i=createSizedArray(e.viewData.length),s=e.viewData.length;for(r=0;r<s;r+=1)i[r]=new a(e.viewData[r],e.masksProperties[r]);return function(t){for(r=0;r<s;){if(e.masksProperties[r].nm===t)return i[r];r+=1}}}}(),ExpressionPropertyInterface=function(){var s={pv:0,v:0,mult:1},n={pv:[0,0,0],v:[0,0,0],mult:1};function o(i,s,a){Object.defineProperty(i,"velocity",{get:function(){return s.getVelocityAtTime(s.comp.currentFrame)}}),i.numKeys=s.keyframes?s.keyframes.length:0,i.key=function(t){if(i.numKeys){var e="";e="s"in s.keyframes[t-1]?s.keyframes[t-1].s:"e"in s.keyframes[t-2]?s.keyframes[t-2].e:s.keyframes[t-2].s;var r="unidimensional"===a?new Number(e):Object.assign({},e);return r.time=s.keyframes[t-1].t/s.elem.comp.globalData.frameRate,r}return 0},i.valueAtTime=s.getValueAtTime,i.speedAtTime=s.getSpeedAtTime,i.velocityAtTime=s.getVelocityAtTime,i.propertyGroup=s.propertyGroup}function e(){return s}return function(t){return t?"unidimensional"===t.propType?function(t){t&&"pv"in t||(t=s);var e=1/t.mult,r=t.pv*e,i=new Number(r);return i.value=r,o(i,t,"unidimensional"),function(){return t.k&&t.getValue(),r=t.v*e,i.value!==r&&((i=new Number(r)).value=r,o(i,t,"unidimensional")),i}}(t):function(e){e&&"pv"in e||(e=n);var r=1/e.mult,i=e.pv.length,s=createTypedArray("float32",i),a=createTypedArray("float32",i);return s.value=a,o(s,e,"multidimensional"),function(){e.k&&e.getValue();for(var t=0;t<i;t+=1)s[t]=a[t]=e.v[t]*r;return s}}(t):e}}(),MY,NY;function SliderEffect(t,e,r){this.p=PropertyFactory.getProp(e,t.v,0,0,r)}function AngleEffect(t,e,r){this.p=PropertyFactory.getProp(e,t.v,0,0,r)}function ColorEffect(t,e,r){this.p=PropertyFactory.getProp(e,t.v,1,0,r)}function PointEffect(t,e,r){this.p=PropertyFactory.getProp(e,t.v,1,0,r)}function LayerIndexEffect(t,e,r){this.p=PropertyFactory.getProp(e,t.v,0,0,r)}function MaskIndexEffect(t,e,r){this.p=PropertyFactory.getProp(e,t.v,0,0,r)}function CheckboxEffect(t,e,r){this.p=PropertyFactory.getProp(e,t.v,0,0,r)}function NoValueEffect(){this.p={}}function EffectsManager(){}function EffectsManager(t,e){var r=t.ef||[];this.effectElements=[];var i,s,a=r.length;for(i=0;i<a;i++)s=new GroupEffect(r[i],e),this.effectElements.push(s)}function GroupEffect(t,e){this.init(t,e)}MY=function(){function r(t,e){return this.textIndex=t+1,this.textTotal=e,this.v=this.getValue()*this.mult,this.v}return function(t,e){this.pv=1,this.comp=t.comp,this.elem=t,this.mult=.01,this.propType="textSelector",this.textTotal=e.totalChars,this.selectorValue=100,this.lastValue=[1,1,1],this.k=!0,this.x=!0,this.getValue=ExpressionManager.initiateExpression.bind(this)(t,e,this),this.getMult=r,this.getVelocityAtTime=expressionHelpers.getVelocityAtTime,this.kf?this.getValueAtTime=expressionHelpers.getValueAtTime.bind(this):this.getValueAtTime=expressionHelpers.getStaticValueAtTime.bind(this),this.setGroupProperty=expressionHelpers.setGroupProperty}}(),NY=TextSelectorProp.getTextSelectorProp,TextSelectorProp.getTextSelectorProp=function(t,e,r){return 1===e.t?new MY(t,e,r):NY(t,e,r)},extendPrototype([DynamicPropertyContainer],GroupEffect),GroupEffect.prototype.getValue=GroupEffect.prototype.iterateDynamicProperties,GroupEffect.prototype.init=function(t,e){this.data=t,this.effectElements=[],this.initDynamicPropertyContainer(e);var r,i,s=this.data.ef.length,a=this.data.ef;for(r=0;r<s;r+=1){switch(i=null,a[r].ty){case 0:i=new SliderEffect(a[r],e,this);break;case 1:i=new AngleEffect(a[r],e,this);break;case 2:i=new ColorEffect(a[r],e,this);break;case 3:i=new PointEffect(a[r],e,this);break;case 4:case 7:i=new CheckboxEffect(a[r],e,this);break;case 10:i=new LayerIndexEffect(a[r],e,this);break;case 11:i=new MaskIndexEffect(a[r],e,this);break;case 5:i=new EffectsManager(a[r],e,this);break;default:i=new NoValueEffect(a[r],e,this)}i&&this.effectElements.push(i)}};var lottiejs={},_isFrozen=!1;function setLocationHref(t){locationHref=t}function searchAnimations(){!0===standalone?animationManager.searchAnimations(animationData,standalone,renderer):animationManager.searchAnimations()}function setSubframeRendering(t){subframeEnabled=t}function loadAnimation(t){return!0===standalone&&(t.animationData=JSON.parse(animationData)),animationManager.loadAnimation(t)}function setQuality(t){if("string"==typeof t)switch(t){case"high":defaultCurveSegments=200;break;case"medium":defaultCurveSegments=50;break;case"low":defaultCurveSegments=10}else!isNaN(t)&&1<t&&(defaultCurveSegments=t);roundValues(!(50<=defaultCurveSegments))}function inBrowser(){return"undefined"!=typeof navigator}function installPlugin(t,e){"expressions"===t&&(expressionsPlugin=e)}function getFactory(t){switch(t){case"propertyFactory":return PropertyFactory;case"shapePropertyFactory":return ShapePropertyFactory;case"matrix":return Matrix}}function checkReady(){"complete"===document.readyState&&(clearInterval(readyStateCheckInterval),searchAnimations())}function getQueryVariable(t){for(var e=queryString.split("&"),r=0;r<e.length;r++){var i=e[r].split("=");if(decodeURIComponent(i[0])==t)return decodeURIComponent(i[1])}}lottiejs.play=animationManager.play,lottiejs.pause=animationManager.pause,lottiejs.setLocationHref=setLocationHref,lottiejs.togglePause=animationManager.togglePause,lottiejs.setSpeed=animationManager.setSpeed,lottiejs.setDirection=animationManager.setDirection,lottiejs.stop=animationManager.stop,lottiejs.searchAnimations=searchAnimations,lottiejs.registerAnimation=animationManager.registerAnimation,lottiejs.loadAnimation=loadAnimation,lottiejs.setSubframeRendering=setSubframeRendering,lottiejs.resize=animationManager.resize,lottiejs.goToAndStop=animationManager.goToAndStop,lottiejs.destroy=animationManager.destroy,lottiejs.setQuality=setQuality,lottiejs.inBrowser=inBrowser,lottiejs.installPlugin=installPlugin,lottiejs.freeze=animationManager.freeze,lottiejs.unfreeze=animationManager.unfreeze,lottiejs.getRegisteredAnimations=animationManager.getRegisteredAnimations,lottiejs.__getFactory=getFactory,lottiejs.version="5.4.4";var standalone="__[STANDALONE]__",animationData="__[ANIMATIONDATA]__",renderer="";if(standalone){var scripts=document.getElementsByTagName("script"),index=scripts.length-1,myScript=scripts[index]||{src:""},queryString=myScript.src.replace(/^[^\?]+\??/,"");renderer=getQueryVariable("renderer")}var readyStateCheckInterval=setInterval(checkReady,100);return lottiejs},"function"==typeof define&&define.amd?define(function(){return b(a)}):"object"==typeof module&&module.exports?module.exports=b(a):(a.lottie=b(a),a.bodymovin=a.lottie));
