# Supplementary material for: APPEAL‐2: A pan‐European qualitative study to explore the burden of peanut‐allergic children, teenagers and their caregivers
Source: Clin Exp Allergy. 2020 Sep 15;50(11):1238–48. doi: 10.1111/cea.13719 (PMC7780296; doi:10.1111/cea.13719)
Supplement: Supplementary file 2 [file CEA-50-1238-s002.zip › js/app.js]

var bgVideoStarted = false;
var currentContent = "";

var intialArrowRotation = 0;
var currentToast = 0;

var currentCarousel;
var carousel1;
var carousel2;
var carousel3;
var carousel4;

var currentSlide;


$(document).idle(
{
  onIdle: function()
  {
  	home();
  },
  idle: 120000
});


function startBG()
{
	if (!bgVideoStarted)
	{
		$("#bgVideo")[0].play();
	}
}

$(document).ready(function()
{	
	addPulses();
});

function addPulses()
{
	$('#plus1').addClass('pulse');
	setTimeout(function() { $('#plus2').addClass('pulse'); }, 2000);
	setTimeout(function() { $('#plus3').addClass('pulse'); }, 4000);
	setTimeout(function() { $('#plus4').addClass('pulse'); }, 6000);
}

function removePulses()
{
	$('#plus1').removeClass('pulse');
	$('#plus2').removeClass('pulse');
	$('#plus3').removeClass('pulse');
	$('#plus4').removeClass('pulse');
}
function createCarousel(index)
{
	try
	{
		currentCarousel.destroy(true);
	}
	catch (err) { }

	$('.siema' + index).empty();

	var canDrag = true;

	if (currentContent == "adults")
	{
		if (index == 1)
		{
			$(new Image()).attr('src', './img/card-content/adults/adult1-1.png' ).appendTo($('.siema' + index));
			$(new Image()).attr('src', './img/card-content/adults/adult1-2.png' ).appendTo($('.siema' + index));
			$(new Image()).attr('src', './img/card-content/adults/adult1-3.png' ).appendTo($('.siema' + index));
			updateCarouselIndicators(3);
		}
		if (index == 2)
		{
			$(new Image()).attr('src', './img/card-content/adults/adult2-1.png' ).appendTo($('.siema' + index));
			$(new Image()).attr('src', './img/card-content/adults/adult2-2.png' ).appendTo($('.siema' + index));
			$(new Image()).attr('src', './img/card-content/adults/adult2-3.png' ).appendTo($('.siema' + index));
			updateCarouselIndicators(3);
		}
		if (index == 3)
		{
			$(new Image()).attr('src', './img/card-content/adults/adult3-1.png' ).appendTo($('.siema' + index));
			$(new Image()).attr('src', './img/card-content/adults/adult3-2.png' ).appendTo($('.siema' + index));
			updateCarouselIndicators(2);
		}
		if (index == 4)
		{
			$(new Image()).attr('src', './img/card-content/adults/adult4.png' ).appendTo($('.siema' + index));
			updateCarouselIndicators(1);
			canDrag = false;
		}
	}

	if (currentContent == "children")
	{
		if (index == 1)
		{
			$(new Image()).attr('src', './img/card-content/children/child1-1.png' ).appendTo($('.siema' + index));
			$(new Image()).attr('src', './img/card-content/children/child1-2.png' ).appendTo($('.siema' + index));
			$(new Image()).attr('src', './img/card-content/children/child1-3.png' ).appendTo($('.siema' + index));
			updateCarouselIndicators(3);
		}
		if (index == 2)
		{
			$(new Image()).attr('src', './img/card-content/children/child2-1.png' ).appendTo($('.siema' + index));
			$(new Image()).attr('src', './img/card-content/children/child2-2.png' ).appendTo($('.siema' + index));
			$(new Image()).attr('src', './img/card-content/children/child2-3.png' ).appendTo($('.siema' + index));
			updateCarouselIndicators(3);
		}
		if (index == 3)
		{
			$(new Image()).attr('src', './img/card-content/children/child3-1.png' ).appendTo($('.siema' + index));
			$(new Image()).attr('src', './img/card-content/children/child3-2.png' ).appendTo($('.siema' + index));
			updateCarouselIndicators(2);
		}
		if (index == 4)
		{
			$(new Image()).attr('src', './img/card-content/children/child4.png' ).appendTo($('.siema' + index));
			updateCarouselIndicators(1);
			canDrag = false;
		}
	}

	if (currentContent == "caregivers")
	{
		if (index == 1)
		{
			$(new Image()).attr('src', './img/card-content/caregivers/care1-1.png' ).appendTo($('.siema' + index));
			$(new Image()).attr('src', './img/card-content/caregivers/care1-2.png' ).appendTo($('.siema' + index));
			$(new Image()).attr('src', './img/card-content/caregivers/care1-3.png' ).appendTo($('.siema' + index));
			updateCarouselIndicators(3);
		}
		if (index == 2)
		{
			$(new Image()).attr('src', './img/card-content/caregivers/care2-1.png' ).appendTo($('.siema' + index));
			$(new Image()).attr('src', './img/card-content/caregivers/care2-2.png' ).appendTo($('.siema' + index));
			$(new Image()).attr('src', './img/card-content/caregivers/care2-3.png' ).appendTo($('.siema' + index));
			$(new Image()).attr('src', './img/card-content/caregivers/care2-4.png' ).appendTo($('.siema' + index));
			updateCarouselIndicators(4);
		}
		if (index == 3)
		{
			$(new Image()).attr('src', './img/card-content/caregivers/care3-1.png' ).appendTo($('.siema' + index));
			$(new Image()).attr('src', './img/card-content/caregivers/care3-2.png' ).appendTo($('.siema' + index));
			updateCarouselIndicators(2);
		}
		if (index == 4)
		{
			$(new Image()).attr('src', './img/card-content/caregivers/care4.png' ).appendTo($('.siema' + index));
			updateCarouselIndicators(1);
			canDrag = false;
		}
	}

	if (currentContent == "teenagers")
	{
		if (index == 1)
		{
			$(new Image()).attr('src', './img/card-content/teen/teen1-1.png' ).appendTo($('.siema' + index));
			$(new Image()).attr('src', './img/card-content/teen/teen1-2.png' ).appendTo($('.siema' + index));
			$(new Image()).attr('src', './img/card-content/teen/teen1-3.png' ).appendTo($('.siema' + index));
			updateCarouselIndicators(3);
		}
		if (index == 2)
		{
			$(new Image()).attr('src', './img/card-content/teen/teen2-1.png' ).appendTo($('.siema' + index));
			$(new Image()).attr('src', './img/card-content/teen/teen2-2.png' ).appendTo($('.siema' + index));
			$(new Image()).attr('src', './img/card-content/teen/teen2-3.png' ).appendTo($('.siema' + index));
			updateCarouselIndicators(3);
		}
		if (index == 3)
		{
			$(new Image()).attr('src', './img/card-content/teen/teen3-1.png' ).appendTo($('.siema' + index));
			$(new Image()).attr('src', './img/card-content/teen/teen3-2.png' ).appendTo($('.siema' + index));
			updateCarouselIndicators(2);
		}
		if (index == 4)
		{
			$(new Image()).attr('src', './img/card-content/teen/teen4.png' ).appendTo($('.siema' + index));
			updateCarouselIndicators(1);
			canDrag = false;
		}
	}

	currentCarousel = new Siema({
	  selector: '.siema' + index,
	  duration: 400,
	  easing: 'ease-out',
	  perPage: 1,
	  startIndex: 0,
	  draggable: canDrag,
	  multipleDrag: false,
	  threshold: 20,
	  loop: true,
	  rtl: false,
	  onInit: () => 
	  {
	  	currentSlide = 1;
	  	updateCarouselUI();

	  	$('.siema' + index).fadeIn(200);
	  },
	  onChange: () => 
	  {
	  	currentSlide = currentCarousel.currentSlide + 1
	  	updateCarouselUI();
	  },
	});
}

function slideLeft()
{
	currentCarousel.prev();
}
function slideRight()
{
	currentCarousel.next();
}
function goToSlide(index)
{
	currentCarousel.goTo(index);
}

function updateCarouselIndicators(total)
{
	for (var a = 1; a <= 4; a++)
	{
		$('.carouselIndicator' + a).hide();
	}

	if (total == 1)
	{
		$('.navLeft').hide();
		$('.navRight').hide();
		return;
	}

	for (var a = 1; a <= total; a++)
	{
		$('.carouselIndicator' + a).fadeIn(40);
	}

	$('.navLeft').fadeIn(40);
	$('.navRight').fadeIn(40);

}

function updateCarouselUI()
{
	for (var a = 1; a <= 4; a++)
	{
		$('.carouselIndicator' + a).removeClass('active');
	}

	$('.carouselIndicator' + currentSlide).addClass('active');
}

function home()
{
	mainSelect("");
}

function closeModal(theModal)
{
	if (theModal == 'study_design')
	{
		$('#study_design_modal').fadeOut(350);
		$('#btn_studydesign').removeClass('active');
		addPulses();
		//currentContent = "";
	}
}

function openMsg(msgIndex)
{
	currentContent = "msg";
	$('#msg' + msgIndex + '_modal').fadeIn(350);

	removePulses();
	toggleFooter(false);
}

function closeMessages()
{
	$('#msg1_modal').fadeOut(350);
	$('#msg2_modal').fadeOut(350);
	$('#msg3_modal').fadeOut(350);
	$('#msg4_modal').fadeOut(350);

	addPulses();
}

var animating = false;

function toggleFooter(isVisible)
{
	if (isVisible)
	{
		$('#footerMessage').fadeIn(250);
	}
	else
	{
		$('#footerMessage').fadeOut(250);
	}
}

function mainSelect(theItem)
{
	console.log("Selecting item: " + theItem);

	if (theItem == currentContent || animating)
	{
		return;
	}

	if (theItem != "")
	{
		toggleFooter(false);
	}
	else
	{
		toggleFooter(true);
	}

	if (currentContent != 'studydesign')
	{
		closeModal('study_design');
		addPulses();
	}

	if (currentContent == "msg")
	{
		closeMessages();
	}

	if (currentContent == "children" || currentContent == "caregivers" || currentContent == "teenagers" || currentContent == "adults")
	{
		resetToasts();
		resetArrow();


		// If we are changint to another toast section...
		if (theItem == "children" || theItem == "caregivers" || theItem == "teenagers" || theItem == "adults")
		{
			$('#toastVideo').fadeOut(150);
			animating = true;

			setTimeout(function(){
				animating = false;
			}, 1500);
		}
		// Otherwise hide all toast elements
		else
		{
			$('#content_cards').fadeOut(250);

			setTimeout(function()
			{
				$('#toastVideo')[0].pause();
				$('#toastVideo')[0].currentTime = 0;
			}, 300);
			
		}

		currentToast = 0;	
	}

	currentContent = theItem;

	

	if (theItem == "studydesign")
	{
		$('#study_design_modal').fadeIn(350);
		currentContent = 'studydesign';
		removePulses();
	}

	if (currentContent == "children" || currentContent == "caregivers" || currentContent == "teenagers" || currentContent == "adults")
	{
		if (currentContent == "children")
		{
			$('#toastVideo source').attr('src', './videos/toast1.mp4');
		}
		else if (currentContent == "teenagers")
		{
			$('#toastVideo source').attr('src', './videos/toast2.mp4');
		}
		else if (currentContent == "adults")
		{
			$('#toastVideo source').attr('src', './videos/toast3.mp4');
		}
		else if (currentContent == "caregivers")
		{
			$('#toastVideo source').attr('src', './videos/toast4.mp4');
		}

		setTimeout(function()
			{
				$('#toastVideo').load();
				$('#toastVideo')[0].play();
			}, 275);

		$('#toastVideo').delay(300).fadeIn(250);
		$('#content_cards').delay(500).fadeIn(450);
		
	}

	updateButtons();
	
}

function resetToasts()
{
	$('#circle_on').removeClass('circle1');
	$('#circle_on').removeClass('circle2');
	$('#circle_on').removeClass('circle3');
	$('#circle_on').removeClass('circle4');

	$('#innerCard1').addClass('inactiveCard');
	$('#innerCard2').addClass('inactiveCard');
	$('#innerCard3').addClass('inactiveCard');
	$('#innerCard4').addClass('inactiveCard');
	
}

function resetArrow()
{
	animateArrow(1);
	currentToast = 1;
}

var addedOffset = false;
var addedOffsetAmount = 0;
var currentArrowIndex = 1;


function animateArrow(index)
{
	var moveAmount;

	if (currentArrowIndex == index)
	{
		return;
	}

	currentArrowIndex = index;

	if (currentToast == 0)
	{
		moveAmount = 1 - index;
	}
	else
	{
		moveAmount = currentToast - index;
	}

	if (moveAmount == 0)
	{
		return;
	}

	if (moveAmount < 0)
	{
		moveAmount = moveAmount * -1;
	}

	if (currentToast == 4 && index == 1)
	{
		moveAmount = 1;
	}
	
	if ((currentToast - index) == 1)
	{
		moveAmount = 3;
	}

	if (index == 1)
	{
		$("#arrow").css('top', '156px');
		$("#arrow").css('left', '609px');
	}
	if (index == 2)
	{
		$("#arrow").css('top', '156px');
		$("#arrow").css('left', '610px');
	}
	if (index == 3)
	{
		$("#arrow").css('top', '156px');
		$("#arrow").css('left', '612px');
	}
	if (index == 4)
	{
		$("#arrow").css('top', '159px');
		$("#arrow").css('left', '609px');
	}

	console.log("Move by segments: " + moveAmount);

	var oldRotation = intialArrowRotation;

	intialArrowRotation = intialArrowRotation + (moveAmount * 90);

	if (index == 2 || index == 3 || index == 4)
	{
		if (!addedOffset)
		{
			if (index == 2 || index == 4)
			{
				addedOffsetAmount = 10;
				intialArrowRotation += addedOffsetAmount;
			}
			else
			{
				addedOffsetAmount = 2;
				intialArrowRotation += addedOffsetAmount;
			}

			addedOffset = true;
		}
		else
		{
			intialArrowRotation -= addedOffsetAmount;

			if (index == 2 || index == 4)
			{
				addedOffsetAmount = 10;
				intialArrowRotation += addedOffsetAmount;
			}
			else
			{
				addedOffsetAmount = 2;
				intialArrowRotation += addedOffsetAmount;
			}

		}
	}
	else
	{
		if (addedOffset)
		{
			addedOffset = false;
			intialArrowRotation -= addedOffsetAmount;
			addedOffsetAmount = 0;
		}
	}

	var theDuration = moveAmount * 0.25;

    $("#arrow").rotate({ endDeg: intialArrowRotation, duration: theDuration, persist: true, easing:'ease-out' });
}


function selectToastContent(index)
{
	//$('.siema' + currentToast).fadeOut(0);

	if (index == currentToast)
	{
		return;
	}

	console.log("Setting: " + '.siema' + currentToast + " to hide...");

	resetToasts();

	$('#circle_on').addClass('circle' + index);
	

	animateArrow(index);

	setTimeout(function()
	{
		currentToast = index;
    	$('#innerCard' + index).removeClass('inactiveCard');
    	createCarousel(currentToast);

	}, 500);
    

}

function updateButtons()
{
	console.log("Updating buttons for: " + currentContent);

	if (currentContent != 'children')
	{
		$('#btn_children').removeClass('active');
	}
	if (currentContent != 'adults')
	{
		$('#btn_adults').removeClass('active');
	}
	if (currentContent != 'caregivers')
	{
		$('#btn_caregivers').removeClass('active');
	}
	if (currentContent != 'teenagers')
	{
		$('#btn_teenagers').removeClass('active');
	}
	if (currentContent != 'studydesign')
	{
		$('#btn_studydesign').removeClass('active');
	}
	
	if (currentContent != "")
	{
		$('#btn_' + currentContent).addClass('active');
	}
}
