# Supplementary material for: APPEAL‐2: A pan‐European qualitative study to explore the burden of peanut‐allergic children, teenagers and their caregivers
Source: Clin Exp Allergy. 2020 Sep 15;50(11):1238–48. doi: 10.1111/cea.13719 (PMC7780296; doi:10.1111/cea.13719)
Supplement: Supplementary file 3 [file CEA-50-1238-s003.zip]

Archive with 1 entries (1 files):
- CEA 13719_2/01153-01 APPEAL 2 PAG Children V3.mp4
